# Supplementary material for: Taxonomic notes on the genus Campiglossa Rondani (Diptera, Tephritidae, Tephritinae, Tephritini) in India, with description of three new species
Source: Zookeys. 2020 Oct 22;977:75–100. doi: 10.3897/zookeys.977.57875 (PMC7596020; doi:10.3897/zookeys.977.57875)
Supplement: XML Treatment for Campiglossa [file zookeys.977.57875-treatment1.xml]

<!DOCTYPE tp:taxon-treatment
  PUBLIC "-//TaxonX//DTD Taxonomic Treatment Publishing DTD v0 20100105//EN" "tax-treatment-NSO.dtd">
<tp:taxon-treatment xmlns:tp="http://www.plazi.org/taxpub"><tp:treatment-meta><kwd-group><label>Taxon classification</label><kwd><named-content xmlns:xlink="http://www.w3.org/1999/xlink" content-type="kingdom">Animalia</named-content></kwd><kwd><named-content xmlns:xlink="http://www.w3.org/1999/xlink" content-type="order">Diptera</named-content></kwd><kwd><named-content xmlns:xlink="http://www.w3.org/1999/xlink" content-type="family">Tephritidae</named-content></kwd></kwd-group><mixed-citation publication-type="journal"><person-group><name><surname>David</surname><given-names>Karamankodu Jacob</given-names></name><name><surname>Hancock</surname><given-names>David Lawrence</given-names></name><name><surname>Salini</surname><given-names>Santhamma</given-names></name><name><surname>Gracy</surname><given-names>Ramasamy Gandhi</given-names></name><name><surname>Sachin</surname><given-names>Kandiyil</given-names></name></person-group><article-title>Taxonomic notes on the genus <italic><tp:taxon-name><tp:taxon-name-part taxon-name-part-type="genus" reg="Campiglossa">Campiglossa</tp:taxon-name-part></tp:taxon-name></italic> Rondani (<tp:taxon-name><tp:taxon-name-part taxon-name-part-type="order">Diptera</tp:taxon-name-part></tp:taxon-name>, <tp:taxon-name><tp:taxon-name-part taxon-name-part-type="family">Tephritidae</tp:taxon-name-part></tp:taxon-name>, <tp:taxon-name><tp:taxon-name-part taxon-name-part-type="subfamily">Tephritinae</tp:taxon-name-part></tp:taxon-name>, <tp:taxon-name><tp:taxon-name-part taxon-name-part-type="tribe">Tephritini</tp:taxon-name-part></tp:taxon-name>) in India, with description of three new species</article-title><source>Zookeys</source><day>22</day><month>10</month><year>2020</year><volume>977</volume><fpage>75</fpage><lpage>100</lpage><pub-id pub-id-type="doi">10.3897/zookeys.977.57875</pub-id></mixed-citation></tp:treatment-meta><tp:nomenclature><label>Genus</label><tp:taxon-name><object-id xmlns:xlink="http://www.w3.org/1999/xlink" content-type="arpha" xlink:type="simple">EFB8E78F-3601-5C66-ACAD-40DA29932B7A</object-id>
            <tp:taxon-name-part taxon-name-part-type="genus" reg="Campiglossa">Campiglossa</tp:taxon-name-part>
          </tp:taxon-name><tp:taxon-authority>Rondani</tp:taxon-authority><tp:nomenclature-citation-list><tp:nomenclature-citation><tp:taxon-name>
                <tp:taxon-name-part taxon-name-part-type="genus" reg="Campiglossa">Campiglossa</tp:taxon-name-part>
              </tp:taxon-name><comment>Rondani, 1870: 121. Type species <tp:taxon-name><tp:taxon-name-part taxon-name-part-type="genus" reg="Tephritis">Tephritis</tp:taxon-name-part> <tp:taxon-name-part taxon-name-part-type="species" reg="irrorata">irrorata</tp:taxon-name-part></tp:taxon-name> Fallen, by original designation.</comment></tp:nomenclature-citation></tp:nomenclature-citation-list></tp:nomenclature><tp:treatment-sec sec-type="diagnosis" id="SECID0EUOAE"><title>Diagnosis.</title><p>antennae widely separated by 0.5–1× width of scape; proboscis elongate and geniculate; scutum with dorsocentral setae placed near transverse suture; posterior notopleural seta black, brown, yellow, or white; apical scutellar seta often shorter than basals; epandrium elongate and usually with a lateral surstylar flange; preglans area of phallus spinulose; glans of phallus with elongate tubular acrophallus; aculeus tip often with preapical indentations; spermatheca tubular, oval or round, and spinulose (<xref ref-type="bibr" rid="B16">Korneyev 1990</xref>; <xref ref-type="bibr" rid="B20">Merz 1994</xref>).</p></tp:treatment-sec><ref-list><ref id="B16"><mixed-citation xmlns:xlink="http://www.w3.org/1999/xlink" xlink:type="simple"><person-group><name name-style="western"><surname>Korneyev</surname><given-names>VA</given-names></name></person-group> (<year>1990</year>) A review of <italic><tp:taxon-name><tp:taxon-name-part taxon-name-part-type="genus">Sphenella</tp:taxon-name-part></tp:taxon-name></italic> and <italic><tp:taxon-name><tp:taxon-name-part taxon-name-part-type="genus">Paroxyna</tp:taxon-name-part></tp:taxon-name></italic> series of genera (<tp:taxon-name><tp:taxon-name-part taxon-name-part-type="order">Diptera</tp:taxon-name-part></tp:taxon-name>, <tp:taxon-name><tp:taxon-name-part taxon-name-part-type="family">Tephritidae</tp:taxon-name-part></tp:taxon-name>, <tp:taxon-name><tp:taxon-name-part taxon-name-part-type="subfamily">Tephritinae</tp:taxon-name-part></tp:taxon-name>) of the Eastern Palaearctic. Nasekomye Mongolii [Insects of Mongolia] 11395–470. [In Russian, with English summary]</mixed-citation></ref><ref id="B20"><mixed-citation xmlns:xlink="http://www.w3.org/1999/xlink" xlink:type="simple"><person-group><name name-style="western"><surname>Merz</surname><given-names>B</given-names></name></person-group> (<year>1994</year>) <tp:taxon-name><tp:taxon-name-part taxon-name-part-type="order">Diptera</tp:taxon-name-part></tp:taxon-name><tp:taxon-name><tp:taxon-name-part taxon-name-part-type="family">Tephritidae</tp:taxon-name-part></tp:taxon-name>. <tp:taxon-name><tp:taxon-name-part taxon-name-part-type="class">Insecta</tp:taxon-name-part></tp:taxon-name> Helvetica Fauna 10: i–vii, 1–198.</mixed-citation></ref></ref-list></tp:taxon-treatment>
