# Supplementary material for: Taxonomic notes on the genus Campiglossa Rondani (Diptera, Tephritidae, Tephritinae, Tephritini) in India, with description of three new species
Source: Zookeys. 2020 Oct 22;977:75–100. doi: 10.3897/zookeys.977.57875 (PMC7596020; doi:10.3897/zookeys.977.57875)
Supplement: XML Treatment for Campiglossa ialong [file zookeys.977.57875-treatment2.xml]

<!DOCTYPE tp:taxon-treatment
  PUBLIC "-//TaxonX//DTD Taxonomic Treatment Publishing DTD v0 20100105//EN" "tax-treatment-NSO.dtd">
<tp:taxon-treatment xmlns:tp="http://www.plazi.org/taxpub"><tp:treatment-meta><kwd-group><label>Taxon classification</label><kwd><named-content xmlns:xlink="http://www.w3.org/1999/xlink" content-type="kingdom">Animalia</named-content></kwd><kwd><named-content xmlns:xlink="http://www.w3.org/1999/xlink" content-type="order">Diptera</named-content></kwd><kwd><named-content xmlns:xlink="http://www.w3.org/1999/xlink" content-type="family">Tephritidae</named-content></kwd></kwd-group><mixed-citation publication-type="journal"><person-group><name><surname>David</surname><given-names>Karamankodu Jacob</given-names></name><name><surname>Hancock</surname><given-names>David Lawrence</given-names></name><name><surname>Salini</surname><given-names>Santhamma</given-names></name><name><surname>Gracy</surname><given-names>Ramasamy Gandhi</given-names></name><name><surname>Sachin</surname><given-names>Kandiyil</given-names></name></person-group><article-title>Taxonomic notes on the genus <italic><tp:taxon-name><tp:taxon-name-part taxon-name-part-type="genus" reg="Campiglossa">Campiglossa</tp:taxon-name-part></tp:taxon-name></italic> Rondani (<tp:taxon-name><tp:taxon-name-part taxon-name-part-type="order">Diptera</tp:taxon-name-part></tp:taxon-name>, <tp:taxon-name><tp:taxon-name-part taxon-name-part-type="family">Tephritidae</tp:taxon-name-part></tp:taxon-name>, <tp:taxon-name><tp:taxon-name-part taxon-name-part-type="subfamily">Tephritinae</tp:taxon-name-part></tp:taxon-name>, <tp:taxon-name><tp:taxon-name-part taxon-name-part-type="tribe">Tephritini</tp:taxon-name-part></tp:taxon-name>) in India, with description of three new species</article-title><source>Zookeys</source><day>22</day><month>10</month><year>2020</year><volume>977</volume><fpage>75</fpage><lpage>100</lpage><pub-id pub-id-type="doi">10.3897/zookeys.977.57875</pub-id></mixed-citation></tp:treatment-meta><tp:nomenclature><tp:taxon-name><object-id xmlns:xlink="http://www.w3.org/1999/xlink" content-type="arpha" xlink:type="simple">7D1EBAA0-16AE-5337-9B63-D98274AE1D63</object-id>
            <tp:taxon-name-part taxon-name-part-type="genus" reg="Campiglossa">Campiglossa</tp:taxon-name-part>
            <tp:taxon-name-part taxon-name-part-type="species" reg="ialong">ialong</tp:taxon-name-part>
            <object-id xmlns:xlink="http://www.w3.org/1999/xlink" content-type="zoobank" xlink:type="simple">http://zoobank.org/ECA22E62-C83C-458E-8CC7-9830831F6E99</object-id>
          </tp:taxon-name><tp:taxon-authority>David, Salini &amp; Hancock</tp:taxon-authority><tp:taxon-status xmlns:xlink="http://www.w3.org/1999/xlink" xlink:type="simple">sp. nov.</tp:taxon-status><xref ref-type="fig" rid="F1">Figures 1</xref><xref ref-type="fig" rid="F2">, 2–9</xref><xref ref-type="fig" rid="F3">, 10–11</xref></tp:nomenclature><tp:treatment-sec sec-type="diagnosis" id="SECID0EYQAE"><title>Diagnosis.</title><p>Medium-sized fly (3.74–4.25 mm), body grey, pollinose, with white setulae; scutum without prominent stripes; abdomen with submedian black markings; wing with reticulate pattern.</p><fig id="F1" position="float" orientation="portrait"><object-id xmlns:xlink="http://www.w3.org/1999/xlink" content-type="doi" xlink:type="simple">10.3897/zookeys.977.57875.figure1</object-id><object-id xmlns:xlink="http://www.w3.org/1999/xlink" content-type="arpha" xlink:type="simple">136A5144-A6DF-5F1A-BE28-2D756C62EF81</object-id><label>Figure 1.</label><caption><p>Habitus (male) of <italic><tp:taxon-name><tp:taxon-name-part taxon-name-part-type="genus" reg="Campiglossa">Campiglossa</tp:taxon-name-part> <tp:taxon-name-part taxon-name-part-type="species" reg="ialong">ialong</tp:taxon-name-part></tp:taxon-name></italic> David, Salini &amp; Hancock, sp. nov.</p></caption><graphic xmlns:xlink="http://www.w3.org/1999/xlink" xlink:href="zookeys-977-075-g001.jpg" position="float" orientation="portrait" xlink:type="simple" id="oo_466547.jpg"><uri content-type="original_file" xlink:type="simple">https://binary.pensoft.net/fig/466547</uri></graphic></fig></tp:treatment-sec><tp:treatment-sec sec-type="description" id="SECID0EVRAE"><title>Description.</title><p>Male (body length, 3.74–4.25 mm; wing length, 3.76–4.04 mm).</p><fig id="F2" position="float" orientation="portrait"><object-id xmlns:xlink="http://www.w3.org/1999/xlink" content-type="doi" xlink:type="simple">10.3897/zookeys.977.57875.figures2-9</object-id><object-id xmlns:xlink="http://www.w3.org/1999/xlink" content-type="arpha" xlink:type="simple">C1DAD810-6FCB-5180-B745-2D790DE1258B</object-id><label>Figures 2–9.</label><caption><p><italic><tp:taxon-name><tp:taxon-name-part taxon-name-part-type="genus" reg="Campiglossa">Campiglossa</tp:taxon-name-part> <tp:taxon-name-part taxon-name-part-type="species" reg="ialong">ialong</tp:taxon-name-part></tp:taxon-name></italic> David, Salini &amp; Hancock, sp. nov. <bold>2</bold> head <bold>3</bold> thorax (dorsal view) <bold>4</bold> thorax (lateral view) and legs <bold>5</bold> abdomen <bold>6</bold> wing <bold>7</bold> epandrium and surstyli (lateral view) <bold>8</bold> epandrium and surstyli (posterior view) <bold>9</bold> glans of phallus.</p></caption><graphic xmlns:xlink="http://www.w3.org/1999/xlink" xlink:href="zookeys-977-075-g002.jpg" position="float" orientation="portrait" xlink:type="simple" id="oo_466548.jpg"><uri content-type="original_file" xlink:type="simple">https://binary.pensoft.net/fig/466548</uri></graphic></fig><p><bold><italic>Head</italic></bold>: Slightly higher than long (head ratio 0.83–0.86); frons fulvous (frons-head ratio 0.38–0.40), with a medial band of pruinosity from ocellar triangle to lunule leaving two dark fuscous lateral bands devoid of pruinosity; two frontal setae (three in a few specimens); two subequal orbital setae (posterior one white); well-developed proclinate ocellar seta (0.7 length of medial vertical seta); lateral vertical seta white; medial vertical seta black; paravertical seta white; postocular setae intermixed black and white. Scape, pedicel, and flagellomere concolorous with frons; pedicel plus flagellomere shorter than face; arista bare; face concave with raised epistomal margin; gena and occiput fulvous. Eye ratio 0.64–0.69; gena-eye ratio 0.13–0.18; antenna-head ratio 0.45–0.47; arista-antenna ratio 1.20–1.45.</p><p><bold><italic>Thorax</italic></bold>: Scutum grey pollinose, with three faint stripes and well-developed chaetotaxy (all setae black); one postpronotal lobe seta, one presutural supra-alar seta, one anterior notopleural seta, one posterior notopleural seta, one dorsocentral seta near transverse suture, placed anterior of postsutural supra-alar seta and posterior notopleural seta, one presutural supra-alar seta, one postalar seta, one intra-alar seta, one prescutellar acrostichal seta. Anepisterum grey with single black anepisternal seta in line with posterior notopleural seta; anepisternum covered with tiny white setulae; thick white setulae posteriorly near phragma; anepimeron without any black setae, with thick stubby white setulae anteriorly; katepisternum with single black seta posterior to phragma in dorsal region; anatergite and katatergite grey without any setulae; haltere pale yellow. Scutellum flat, yellow with sparse white setulae; two scutellar setae; apical scutellar seta 2/3 length of basal scutellar seta. Mediotergite grey, without setulae.</p><p><bold><italic>Legs</italic></bold>: All segments unicolorous, yellowish orange; fore femur with single row of five or six stout ventral setae, two rows of dorsal setae; mid and hind femur covered with tiny black setulae. Mid tibia with four apical spines, one elongate, the others all 1/4 length of prominent spine.</p><p><bold><italic>Wing</italic></bold>: Reticulate pattern, with hyaline and yellow spots; basal 1/3 hyaline with faint brown markings; apical 2/3 dark brown with numerous hyaline and yellow spots. Cell bc hyaline; cell c hyaline with two faint brown markings; pterostigma dark brown with a medial, yellow spot/patch; apex of cell r<sub>1</sub> and r<sub>2+3</sub> black without any hyaline spots; cell r<sub>2+3</sub> with a preapical dumbbell-shaped spot. Cell r<sub>1</sub> with three broad hyaline patches and irregular yellow spots or patches; cell r<sub>2+3</sub> hyaline only in basal portion, rest brown to black with irregular yellow spots and, broad hyaline markings that are extensions of the hyaline markings from cell r<sub>1</sub> and preapical dumbbell-shaped spot (separate spots in a few specimens). Cell br predominantly hyaline, with irregular brown markings; cell r<sub>4+5</sub> predominantly black or brown with an apical hyaline spot, two preapical spots, numerous yellow spots, and a broad basal hyaline spot. Cells bm and bcu hyaline; basal 2/3 of cell dm largely hyaline, with narrow basal and submedial brown transverse bands, apical 1/3 brown with hyaline spots; cell m with four broad irregular markings; cell cu<sub>2</sub> and anal lobe predominantly hyaline with irregular brown markings.</p><p><bold><italic>Abdomen</italic></bold>: Grey pollinose, with white setulae; tergites 1+2 broad, with reduced pruinosity; tergites 3–5 with broad, submedian, quadrate patches; tergite 5 is 2–2.25× broader than tergites 3 and 4, with apical black setae. Sternites grey; posterior margin of sternite 5 with shallow concavity.</p><p><bold><italic>Male genitalia</italic></bold>: Epandrium elongate, tapering towards surstylar end (lateral view) without clear demarcation between surstylus and epandrium. Lateral surstylar flange as high as epandrium, serrate throughout its entire length; apex of lateral surstylus without clear demarcation of anterior and posterior lobes; proctiger hyaline, microtrichose. Epandrium oval in outline (caudal view); medial surstylus well developed with prensisetae. Phallus elongate (1.34 mm); preglans area strongly spinulose; basal lobe absent; glans of phallus sclerotised, 1/2 length of phallus (0.78 mm), with well-developed, elongate, tubular acrophallus.</p><p><bold><italic>Female</italic></bold>: Similar to male except larger (body length 4.56–5.23 mm; wing length 4.14–4.62 mm). Oviscape shining black (1.66 mm); taeniae short (0.25 of total length of eversible membrane); spicules on anterior end of eversible membrane (1.30 mm) conical with pointed apex, whereas spicules of distal end conical with blunt apex. Aculeus elongate (1.38 mm) with pointed tip, devoid of preapical indentations. Spermatheca dark brown, oval, with transverse striations.</p><fig id="F3" position="float" orientation="portrait"><object-id xmlns:xlink="http://www.w3.org/1999/xlink" content-type="doi" xlink:type="simple">10.3897/zookeys.977.57875.figures10-11</object-id><object-id xmlns:xlink="http://www.w3.org/1999/xlink" content-type="arpha" xlink:type="simple">553DF395-C9B4-5F77-BAAF-3811D9745204</object-id><label>Figures 10, 11.</label><caption><p><italic><tp:taxon-name><tp:taxon-name-part taxon-name-part-type="genus" reg="Campiglossa">Campiglossa</tp:taxon-name-part> <tp:taxon-name-part taxon-name-part-type="species" reg="ialong">ialong</tp:taxon-name-part></tp:taxon-name></italic> David, Salini &amp; Hancock, sp. nov. <bold>10</bold> spermatheca <bold>11</bold> ovipositor <bold>11a</bold> spicules on proximal end of eversible membrane <bold>11b</bold> spicules on distal end of eversible membrane <bold>11c</bold> aculeus tip.</p></caption><graphic xmlns:xlink="http://www.w3.org/1999/xlink" xlink:href="zookeys-977-075-g003.jpg" position="float" orientation="portrait" xlink:type="simple" id="oo_466549.jpg"><uri content-type="original_file" xlink:type="simple">https://binary.pensoft.net/fig/466549</uri></graphic></fig></tp:treatment-sec><tp:treatment-sec sec-type="type material" id="SECID0EFWAE"><title>Type material.</title><p>Holotype ♂, INDIA: Meghalaya, Mihmyntdu, Ialong, <named-content xmlns:xlink="http://www.w3.org/1999/xlink" content-type="dwc:verbatimCoordinates" xlink:type="simple"><named-content content-type="geo-json" specific-use="{&#34;type&#34;:&#34;Point&#34;,&#34;coordinates&#34;:[92.226000,25.476000]}" id="NCID0EOWAE" xlink:type="simple">25.476°N, 92.226°E</named-content></named-content>, 13.x.2019, Salini S. Paratypes: 21♂♂, 7♀♀, same data as above except for two males with collector's name David K.J. 1 larva on slide (III instar), same data as above (<abbrev xmlns:xlink="http://www.w3.org/1999/xlink" content-type="institution" xlink:title="ICAR – National Bureau of Agricultural Insect Resources, Bangalore, India" id="ABBRID0ETWAE" xlink:type="simple">NBAIR</abbrev>).</p></tp:treatment-sec><tp:treatment-sec sec-type="DNA barcode" id="SECID0EYWAE"><title>DNA barcode.</title><p>GenBank accession number <ext-link xmlns:xlink="http://www.w3.org/1999/xlink" ext-link-type="gen" xlink:href="MT169786" xlink:type="simple">MT169786</ext-link> (1♂, INDIA: Meghalaya, Mihmyntdu, Ialong, <named-content xmlns:xlink="http://www.w3.org/1999/xlink" content-type="dwc:verbatimCoordinates" xlink:type="simple"><named-content content-type="geo-json" specific-use="{&#34;type&#34;:&#34;Point&#34;,&#34;coordinates&#34;:[92.226000,25.476000]}" id="NCID0EGXAE" xlink:type="simple">25.476°N, 92.226°E</named-content></named-content>, 24.x.2019, K.J. David).</p></tp:treatment-sec><tp:treatment-sec sec-type="etymology" id="SECID0ELXAE"><title>Etymology.</title><p>The specific epithet is a noun in apposition and refers to the type locality.</p></tp:treatment-sec><tp:treatment-sec sec-type="Third instar larva (Figs 12–14)" id="SECID0ERXAE"><title>Third instar larva (Figs <xref ref-type="fig" rid="F4">12–14</xref>).</title><p>Larva short, stout (3.22–3.51 mm), whitish to dull white. Mouthhook pointed with a well-developed preapical tooth as long as apical mouthhook; ventral apodeme 2× broader than mouthhook; mandibular neck not prominent; dorsal apodeme pointed dorsally; labial sclerite elongate; pharyngeal sclerite 2.5× longer than broad; hypopharyngeal bridge reduced; parastomal bar prominent; dorsal bridge pointed anteriorly; ventral bridge of hypopharyngeal sclerite pointed anteriorly; anterior sclerite not well developed; dorsal cornua undivided; ventral cornua with two branches. Anterior spiracle weakly sclerotised, with six tubules. Posterior spiracle with spiracular slits oval, slightly longer than wide, devoid of transverse striations; spiracles separated by distance equal to the length of each slit; dorsal and ventral spiracular bundle with 2–6 single hairs; lateral spiracular bundle with 4–6 single hairs.</p><fig id="F4" position="float" orientation="portrait"><object-id xmlns:xlink="http://www.w3.org/1999/xlink" content-type="doi" xlink:type="simple">10.3897/zookeys.977.57875.figures12-14</object-id><object-id xmlns:xlink="http://www.w3.org/1999/xlink" content-type="arpha" xlink:type="simple">E9650772-583A-59AC-AC8B-0BC8957A7127</object-id><label>Figures 12–14.</label><caption><p>Larval morphology of <italic><tp:taxon-name><tp:taxon-name-part taxon-name-part-type="genus" reg="Campiglossa">Campiglossa</tp:taxon-name-part> <tp:taxon-name-part taxon-name-part-type="species" reg="ialong">ialong</tp:taxon-name-part></tp:taxon-name></italic> David, Salini &amp; Hancock, sp. nov. <bold>12</bold> cephalopharyngeal skeleton <bold>13</bold> anterior spiracle <bold>14</bold> posterior spiracles.</p></caption><graphic xmlns:xlink="http://www.w3.org/1999/xlink" xlink:href="zookeys-977-075-g004.jpg" position="float" orientation="portrait" xlink:type="simple" id="oo_466550.jpg"><uri content-type="original_file" xlink:type="simple">https://binary.pensoft.net/fig/466550</uri></graphic></fig></tp:treatment-sec><tp:treatment-sec sec-type="remarks" id="SECID0E1YAE"><title>Remarks.</title><p><italic><tp:taxon-name><tp:taxon-name-part taxon-name-part-type="genus" reg="Campiglossa">Campiglossa</tp:taxon-name-part> <tp:taxon-name-part taxon-name-part-type="species" reg="ialong">ialong</tp:taxon-name-part></tp:taxon-name></italic> is most similar to <italic><tp:taxon-name><tp:taxon-name-part taxon-name-part-type="genus" reg="Campiglossa">C.</tp:taxon-name-part> <tp:taxon-name-part taxon-name-part-type="species" reg="iracunda">iracunda</tp:taxon-name-part></tp:taxon-name></italic> (Hering) in appearance but with only one hyaline spot at the apex of cell R<sub>2+3</sub>, as in <italic><tp:taxon-name><tp:taxon-name-part taxon-name-part-type="genus" reg="Campiglossa">C.</tp:taxon-name-part> <tp:taxon-name-part taxon-name-part-type="species" reg="siamensis">siamensis</tp:taxon-name-part></tp:taxon-name></italic> (<xref ref-type="bibr" rid="B10">Hardy 1973</xref>). However, the black posterior notopleural seta differs from <italic><tp:taxon-name><tp:taxon-name-part taxon-name-part-type="genus" reg="Campiglossa">C.</tp:taxon-name-part> <tp:taxon-name-part taxon-name-part-type="species" reg="siamensis">siamensis</tp:taxon-name-part></tp:taxon-name></italic>, which has a brown or yellowish seta. As per the phylogenetic tree (Fig. <xref ref-type="fig" rid="F14">51</xref>), it is paraphyletic with the <italic><tp:taxon-name><tp:taxon-name-part taxon-name-part-type="genus" reg="Campiglossa"/><tp:taxon-name-part taxon-name-part-type="species" reg="misella">misella</tp:taxon-name-part></tp:taxon-name></italic> group.</p></tp:treatment-sec><tp:treatment-sec><!--Section generated to contain objects referenced in tp:taxon-treatment.--><fig id="F14" position="float" orientation="portrait"><object-id xmlns:xlink="http://www.w3.org/1999/xlink" content-type="doi" xlink:type="simple">10.3897/zookeys.977.57875.figure51</object-id><object-id xmlns:xlink="http://www.w3.org/1999/xlink" content-type="arpha" xlink:type="simple">F5272B3A-1696-5A9E-A22A-75B5B4D2782B</object-id><label>Figure 51.</label><caption><p>Maximum likelihood phylogram of 17 <italic><tp:taxon-name><tp:taxon-name-part taxon-name-part-type="genus" reg="Campiglossa">Campiglossa</tp:taxon-name-part></tp:taxon-name></italic> and one <italic><tp:taxon-name><tp:taxon-name-part taxon-name-part-type="genus" reg="Tephritis">Tephritis</tp:taxon-name-part></tp:taxon-name></italic> (outgroup) DNA barcode sequences using General Time Reversible model. The number at each node is the boostsrap value based on ML analysis.</p></caption><graphic xmlns:xlink="http://www.w3.org/1999/xlink" xlink:href="zookeys-977-075-g014.jpg" position="float" orientation="portrait" xlink:type="simple" id="oo_466560.jpg"><uri content-type="original_file" xlink:type="simple">https://binary.pensoft.net/fig/466560</uri></graphic></fig></tp:treatment-sec><ref-list><ref id="B10"><mixed-citation xmlns:xlink="http://www.w3.org/1999/xlink" xlink:type="simple"><person-group><name name-style="western"><surname>Hardy</surname><given-names>DE</given-names></name></person-group> (<year>1973</year>) The fruit flies (<tp:taxon-name><tp:taxon-name-part taxon-name-part-type="family">Tephritidae</tp:taxon-name-part></tp:taxon-name>−<tp:taxon-name><tp:taxon-name-part taxon-name-part-type="order">Diptera</tp:taxon-name-part></tp:taxon-name>) of Thailand and bordering countries. Pacific Insects Monograph 31: 1–353, pls 1–8.</mixed-citation></ref></ref-list></tp:taxon-treatment>
