# Supplementary material for: Taxonomic notes on the genus Campiglossa Rondani (Diptera, Tephritidae, Tephritinae, Tephritini) in India, with description of three new species
Source: Zookeys. 2020 Oct 22;977:75–100. doi: 10.3897/zookeys.977.57875 (PMC7596020; doi:10.3897/zookeys.977.57875)
Supplement: XML Treatment for Campiglossa shaktii [file zookeys.977.57875-treatment3.xml]

<!DOCTYPE tp:taxon-treatment
  PUBLIC "-//TaxonX//DTD Taxonomic Treatment Publishing DTD v0 20100105//EN" "tax-treatment-NSO.dtd">
<tp:taxon-treatment xmlns:tp="http://www.plazi.org/taxpub"><tp:treatment-meta><kwd-group><label>Taxon classification</label><kwd><named-content xmlns:xlink="http://www.w3.org/1999/xlink" content-type="kingdom">Animalia</named-content></kwd><kwd><named-content xmlns:xlink="http://www.w3.org/1999/xlink" content-type="order">Diptera</named-content></kwd><kwd><named-content xmlns:xlink="http://www.w3.org/1999/xlink" content-type="family">Tephritidae</named-content></kwd></kwd-group><mixed-citation publication-type="journal"><person-group><name><surname>David</surname><given-names>Karamankodu Jacob</given-names></name><name><surname>Hancock</surname><given-names>David Lawrence</given-names></name><name><surname>Salini</surname><given-names>Santhamma</given-names></name><name><surname>Gracy</surname><given-names>Ramasamy Gandhi</given-names></name><name><surname>Sachin</surname><given-names>Kandiyil</given-names></name></person-group><article-title>Taxonomic notes on the genus <italic><tp:taxon-name><tp:taxon-name-part taxon-name-part-type="genus" reg="Campiglossa">Campiglossa</tp:taxon-name-part></tp:taxon-name></italic> Rondani (<tp:taxon-name><tp:taxon-name-part taxon-name-part-type="order">Diptera</tp:taxon-name-part></tp:taxon-name>, <tp:taxon-name><tp:taxon-name-part taxon-name-part-type="family">Tephritidae</tp:taxon-name-part></tp:taxon-name>, <tp:taxon-name><tp:taxon-name-part taxon-name-part-type="subfamily">Tephritinae</tp:taxon-name-part></tp:taxon-name>, <tp:taxon-name><tp:taxon-name-part taxon-name-part-type="tribe">Tephritini</tp:taxon-name-part></tp:taxon-name>) in India, with description of three new species</article-title><source>Zookeys</source><day>22</day><month>10</month><year>2020</year><volume>977</volume><fpage>75</fpage><lpage>100</lpage><pub-id pub-id-type="doi">10.3897/zookeys.977.57875</pub-id></mixed-citation></tp:treatment-meta><tp:nomenclature><tp:taxon-name><object-id xmlns:xlink="http://www.w3.org/1999/xlink" content-type="arpha" xlink:type="simple">797CB314-579D-5586-811F-CF0BC66EAF2D</object-id>
            <tp:taxon-name-part taxon-name-part-type="genus" reg="Campiglossa">Campiglossa</tp:taxon-name-part>
            <tp:taxon-name-part taxon-name-part-type="species" reg="shaktii">shaktii</tp:taxon-name-part>
            <object-id xmlns:xlink="http://www.w3.org/1999/xlink" content-type="zoobank" xlink:type="simple">http://zoobank.org/BC902BFB-A5BE-45F1-9543-F2C66F81391D</object-id>
          </tp:taxon-name><tp:taxon-authority>David, Sachin &amp; Hancock</tp:taxon-authority><tp:taxon-status xmlns:xlink="http://www.w3.org/1999/xlink" xlink:type="simple">sp. nov.</tp:taxon-status><xref ref-type="fig" rid="F5">Figures 15–19</xref><xref ref-type="fig" rid="F6">, 20–22</xref></tp:nomenclature><tp:treatment-sec sec-type="diagnosis" id="SECID0ET3AE"><title>Diagnosis.</title><p>Medium-sized fly (4.42–4.85 mm), body predominantly grey pollinose, with white setulae; scutum without prominent stripes; abdomen uniformly grey without submedian black markings; wing with reticulate pattern.</p><fig id="F5" position="float" orientation="portrait"><object-id xmlns:xlink="http://www.w3.org/1999/xlink" content-type="doi" xlink:type="simple">10.3897/zookeys.977.57875.figures15-19</object-id><object-id xmlns:xlink="http://www.w3.org/1999/xlink" content-type="arpha" xlink:type="simple">7A76DA76-EFC7-574C-A1CA-DE73EAD570E9</object-id><label>Figures 15–19.</label><caption><p><italic><tp:taxon-name><tp:taxon-name-part taxon-name-part-type="genus" reg="Campiglossa">Campiglossa</tp:taxon-name-part> <tp:taxon-name-part taxon-name-part-type="species" reg="shaktii">shaktii</tp:taxon-name-part></tp:taxon-name></italic> David, Sachin &amp; Hancock, sp. nov. <bold>15</bold> head <bold>16</bold> thorax (dorsal view) <bold>17</bold> abdomen <bold>18</bold> thorax (lateral view) and legs <bold>19</bold> wing.</p></caption><graphic xmlns:xlink="http://www.w3.org/1999/xlink" xlink:href="zookeys-977-075-g005.jpg" position="float" orientation="portrait" xlink:type="simple" id="oo_466551.jpg"><uri content-type="original_file" xlink:type="simple">https://binary.pensoft.net/fig/466551</uri></graphic></fig></tp:treatment-sec><tp:treatment-sec sec-type="description" id="SECID0E24AE"><title>Description.</title><p>Female (body length 4.40–4.66 mm; wing length 4.30–4.70 mm).</p><fig id="F6" position="float" orientation="portrait"><object-id xmlns:xlink="http://www.w3.org/1999/xlink" content-type="doi" xlink:type="simple">10.3897/zookeys.977.57875.figures20-22</object-id><object-id xmlns:xlink="http://www.w3.org/1999/xlink" content-type="arpha" xlink:type="simple">552ABA95-300A-5601-889D-5155E6ECDD3E</object-id><label>Figures 20–22.</label><caption><p><italic><tp:taxon-name><tp:taxon-name-part taxon-name-part-type="genus" reg="Campiglossa">Campiglossa</tp:taxon-name-part> <tp:taxon-name-part taxon-name-part-type="species" reg="shaktii">shaktii</tp:taxon-name-part></tp:taxon-name></italic> David, Sachin &amp; Hancock, sp. nov. <bold>20</bold> spermatheca <bold>21</bold> ovipositor <bold>21a</bold> spicules on proximal end <bold>21b</bold> spicules on distal end of eversible membrane <bold>22</bold> aculeus <bold>22a</bold> aculeus tip.</p></caption><graphic xmlns:xlink="http://www.w3.org/1999/xlink" xlink:href="zookeys-977-075-g006.jpg" position="float" orientation="portrait" xlink:type="simple" id="oo_466552.jpg"><uri content-type="original_file" xlink:type="simple">https://binary.pensoft.net/fig/466552</uri></graphic></fig><p><bold><italic>Head</italic></bold>: Slightly higher than long (head ratio 0.84–0.94), frons fulvous (frons-head ratio 0.42− 0.45), with a medial band of pruinosity from ocellar triangle to lunule leaving two dark fuscous lateral bands devoid of pruinosity; two frontal setae; two orbital setae; posterior one white, shorter than anterior; well-developed proclinate ocellar seta (0.7 length of medial vertical seta) longer than orbital and frontal setae; lateral vertical seta white; medial vertical seta black; paravertical white; postocular setae intermixed black and white. Scape, pedicel, and flagellomere concolorous with frons; pedicel plus flagellomere shorter than face; arista bare; face concave with raised epitsomal margin; gena and occiput fulvous. Eye ratio 0.65–0.72; gena-eye ratio 0.17–0.19; antenna-head ratio 0.39–0.42; arista-antenna ratio 1.34–1.49.</p><p><bold><italic>Thorax</italic></bold>: Scutum grey pollinose with three faint stripes and well developed chaetotaxy (all setae black); one postpronotal lobe seta, one presutural supra-alar seta, one anterior notopleural seta, one posterior notopleural seta, one dorsocentral setae near transverse suture, placed anterior of postsutural supra-alar seta and posterior notopleural seta, one presutural supra-alar seta, one postalar seta, one intra-alar seta, one prescutellar acrostichal seta. Anepisternum grey, with a single black anepisternal seta in line with posterior notopleural seta; anepisternum covered with white setulae in posterior half; elongate setae near phragma; anepimeron without any black setae, with thick, stubby, white setulae anteriorly; katepisternum with single black setae posterior to phragma; anatergite and katatergite grey, without any setulae; haltere pale yellow. Scutellum flat, grey, with sparse, white setulae; two pairs of scutellar setae; apical scutellar seta 2/3 length of basal scutellar seta. Mediotergite grey, without setulae.</p><p><bold><italic>Legs</italic></bold>: All segments unicolorous, yellowish orange; fore femur with single row of six or seven stout ventral setae, two rows of dorsal setae; mid and hind femur covered with tiny black setulae. Tibiae and tarsi with rows of spines; mid tibia with four apical spines, one elongate, the others all 1/4 length of prominent spine.</p><p><bold><italic>Wing</italic></bold>: Reticulate pattern, with hyaline and yellow spots; cell bc hyaline with a brown spot on humeral crossvein; cell c hyaline with a single brown patch medially; pterostigma dark brown, with two round, yellow spots, the one closer to apex of vein Sc smaller compared to distal one; apex of cell r<sub>1</sub> and r<sub>2+3</sub> black, without any hyaline spots. Cell r<sub>1</sub> with three broad, hyaline patches and irregular yellow spots; cell r<sub>2+3</sub> dark basally, with two faint yellow spots or markings and with a preapical dumbbell-shaped spot. Cell br predominantly hyaline, with irregular brown markings; cell r<sub>4+5</sub> predominantly black or brown, with a small apical hyaline spot, three preapical spots arranged in a triangle, numerous yellow spots, and hyaline basally. Cells bm and bcu hyaline; cell dm basally broadly hyaline with three narrow, transverse, brown bands to level of r-m crossvein; apically brown with hyaline spots; cell m with diffuse hyaline markings; cell cu<sub>2</sub> and anal lobe predominantly hyaline with irregular brown markings.</p><p><bold><italic>Abdomen</italic></bold>: Grey pollinose with white setulae; tergite 1 with reduced pruinosity; tergites grey without dark markings; oviscape glossy black and equal in length to tergites 4–6.</p><p><bold><italic>Female genitalia</italic></bold>: Oviscape dark brown to black (1.59 mm); eversible membrane as long as oviscape, with taeniae short (0.3 mm); spicules on proximal end of eversible membrane (1.44 mm) conical, well sclerotised, whereas spicules at distal end broadly conical and weakly sclerotised. Aculeus tip trilobed, with preapical indentation. Spermatheca black, round, spinose.</p></tp:treatment-sec><tp:treatment-sec sec-type="type material" id="SECID0EABAG"><title>Type material.</title><p>Holotype ♀, INDIA: Sikkim, Lachung, 08.vi.2012, Shakti K. Singh. Paratypes: 1♀, same data as holotype (<abbrev xmlns:xlink="http://www.w3.org/1999/xlink" content-type="institution" xlink:title="ICAR – National Bureau of Agricultural Insect Resources, Bangalore, India" id="ABBRID0EHBAG" xlink:type="simple">NBAIR</abbrev>).</p></tp:treatment-sec><tp:treatment-sec sec-type="etymology" id="SECID0EMBAG"><title>Etymology.</title><p>This species is named after its collector, Shakti Kumar Singh.</p></tp:treatment-sec><tp:treatment-sec sec-type="remarks" id="SECID0ESBAG"><title>Remarks.</title><p>This species is undoubtedly the ‘<italic><tp:taxon-name><tp:taxon-name-part taxon-name-part-type="genus" reg="Paroxyna">Paroxyna</tp:taxon-name-part></tp:taxon-name></italic>’ or ‘<tp:taxon-name><tp:taxon-name-part taxon-name-part-type="genus" reg="Campiglossa">Campiglossa</tp:taxon-name-part></tp:taxon-name>’ <tp:taxon-name><tp:taxon-name-part taxon-name-part-type="genus" reg="Campiglossa"/><tp:taxon-name-part taxon-name-part-type="species" reg="iracunda">iracunda</tp:taxon-name-part></tp:taxon-name> of previous authors (Kapoor et al. 1979; <xref ref-type="bibr" rid="B13">Kapoor 1993</xref>; <xref ref-type="bibr" rid="B2">Agarwal and Sueyoshi 2005</xref>), the identity of which was discussed by <xref ref-type="bibr" rid="B8">Hancock (2008)</xref> and regarded as a misidentification.</p></tp:treatment-sec><ref-list><ref id="B13"><mixed-citation xmlns:xlink="http://www.w3.org/1999/xlink" xlink:type="simple"><person-group><name name-style="western"><surname>Kapoor</surname><given-names>VC</given-names></name></person-group> (<year>1993</year>) Indian Fruit Flies (<tp:taxon-name><tp:taxon-name-part taxon-name-part-type="class">Insecta</tp:taxon-name-part></tp:taxon-name>: <tp:taxon-name><tp:taxon-name-part taxon-name-part-type="order">Diptera</tp:taxon-name-part></tp:taxon-name>: <tp:taxon-name><tp:taxon-name-part taxon-name-part-type="family">Tephritidae</tp:taxon-name-part></tp:taxon-name>). International Science Publisher, New York, viii + 228 pp.</mixed-citation></ref><ref id="B2"><mixed-citation xmlns:xlink="http://www.w3.org/1999/xlink" xlink:type="simple"><person-group><name name-style="western"><surname>Agarwal</surname><given-names>ML</given-names></name><name name-style="western"><surname>Sueyoshi</surname><given-names>M</given-names></name></person-group> (<year>2005</year>) <article-title>Catalogue of Indian fruit flies (<tp:taxon-name><tp:taxon-name-part taxon-name-part-type="order">Diptera</tp:taxon-name-part></tp:taxon-name>: <tp:taxon-name><tp:taxon-name-part taxon-name-part-type="family">Tephritidae</tp:taxon-name-part></tp:taxon-name>).</article-title><source>Oriental Insects</source><volume>39</volume>: <fpage>371</fpage>–<lpage>433</lpage>. <ext-link xlink:type="simple" ext-link-type="doi" xlink:href="10.1080/00305316.2005.10417450">https://doi.org/10.1080/00305316.2005.10417450</ext-link></mixed-citation></ref><ref id="B8"><mixed-citation xmlns:xlink="http://www.w3.org/1999/xlink" xlink:type="simple"><person-group><name name-style="western"><surname>Hancock</surname><given-names>DL</given-names></name></person-group> (<year>2008</year>) <article-title>Systematic notes on some species in the fruit fly Tribe <tp:taxon-name><tp:taxon-name-part taxon-name-part-type="tribe">Tephritini</tp:taxon-name-part></tp:taxon-name> (<tp:taxon-name><tp:taxon-name-part taxon-name-part-type="order">Diptera</tp:taxon-name-part></tp:taxon-name>: <tp:taxon-name><tp:taxon-name-part taxon-name-part-type="family">Tephritidae</tp:taxon-name-part></tp:taxon-name>: <tp:taxon-name><tp:taxon-name-part taxon-name-part-type="subfamily">Tephritinae</tp:taxon-name-part></tp:taxon-name>) in the Asian and Pacific Regions.</article-title><source>Australian Entomologist</source><volume>35</volume>(<issue>2</issue>): <fpage>77</fpage>–<lpage>72</lpage>.</mixed-citation></ref></ref-list></tp:taxon-treatment>
