# Supplementary material for: Taxonomic notes on the genus Campiglossa Rondani (Diptera, Tephritidae, Tephritinae, Tephritini) in India, with description of three new species
Source: Zookeys. 2020 Oct 22;977:75–100. doi: 10.3897/zookeys.977.57875 (PMC7596020; doi:10.3897/zookeys.977.57875)
Supplement: XML Treatment for Campiglossa sherlyae [file zookeys.977.57875-treatment4.xml]

<!DOCTYPE tp:taxon-treatment
  PUBLIC "-//TaxonX//DTD Taxonomic Treatment Publishing DTD v0 20100105//EN" "tax-treatment-NSO.dtd">
<tp:taxon-treatment xmlns:tp="http://www.plazi.org/taxpub"><tp:treatment-meta><kwd-group><label>Taxon classification</label><kwd><named-content xmlns:xlink="http://www.w3.org/1999/xlink" content-type="kingdom">Animalia</named-content></kwd><kwd><named-content xmlns:xlink="http://www.w3.org/1999/xlink" content-type="order">Diptera</named-content></kwd><kwd><named-content xmlns:xlink="http://www.w3.org/1999/xlink" content-type="family">Tephritidae</named-content></kwd></kwd-group><mixed-citation publication-type="journal"><person-group><name><surname>David</surname><given-names>Karamankodu Jacob</given-names></name><name><surname>Hancock</surname><given-names>David Lawrence</given-names></name><name><surname>Salini</surname><given-names>Santhamma</given-names></name><name><surname>Gracy</surname><given-names>Ramasamy Gandhi</given-names></name><name><surname>Sachin</surname><given-names>Kandiyil</given-names></name></person-group><article-title>Taxonomic notes on the genus <italic><tp:taxon-name><tp:taxon-name-part taxon-name-part-type="genus" reg="Campiglossa">Campiglossa</tp:taxon-name-part></tp:taxon-name></italic> Rondani (<tp:taxon-name><tp:taxon-name-part taxon-name-part-type="order">Diptera</tp:taxon-name-part></tp:taxon-name>, <tp:taxon-name><tp:taxon-name-part taxon-name-part-type="family">Tephritidae</tp:taxon-name-part></tp:taxon-name>, <tp:taxon-name><tp:taxon-name-part taxon-name-part-type="subfamily">Tephritinae</tp:taxon-name-part></tp:taxon-name>, <tp:taxon-name><tp:taxon-name-part taxon-name-part-type="tribe">Tephritini</tp:taxon-name-part></tp:taxon-name>) in India, with description of three new species</article-title><source>Zookeys</source><day>22</day><month>10</month><year>2020</year><volume>977</volume><fpage>75</fpage><lpage>100</lpage><pub-id pub-id-type="doi">10.3897/zookeys.977.57875</pub-id></mixed-citation></tp:treatment-meta><tp:nomenclature><tp:taxon-name><object-id xmlns:xlink="http://www.w3.org/1999/xlink" content-type="arpha" xlink:type="simple">67C29E78-9270-5FF2-84C3-1CDA9067A734</object-id>
            <tp:taxon-name-part taxon-name-part-type="genus" reg="Campiglossa">Campiglossa</tp:taxon-name-part>
            <tp:taxon-name-part taxon-name-part-type="species" reg="sherlyae">sherlyae</tp:taxon-name-part>
            <object-id xmlns:xlink="http://www.w3.org/1999/xlink" content-type="zoobank" xlink:type="simple">http://zoobank.org/A53ED0F8-DD7A-4A8F-A59F-B42B1F1C20C0</object-id>
          </tp:taxon-name><tp:taxon-authority>David &amp; Hancock</tp:taxon-authority><tp:taxon-status xmlns:xlink="http://www.w3.org/1999/xlink" xlink:type="simple">sp. nov.</tp:taxon-status><xref ref-type="fig" rid="F7">Figures 23</xref><xref ref-type="fig" rid="F8">, 24–28</xref></tp:nomenclature><tp:treatment-sec sec-type="diagnosis" id="SECID0EQEAG"><title>Diagnosis.</title><p>Small fly (male 2.50–2.90 mm; female 2.80–3.36 mm); body grey pollinose, without prominent stripes; abdomen grey with submedian black markings; wing with reticulate pattern.</p><fig id="F7" position="float" orientation="portrait"><object-id xmlns:xlink="http://www.w3.org/1999/xlink" content-type="doi" xlink:type="simple">10.3897/zookeys.977.57875.figure23</object-id><object-id xmlns:xlink="http://www.w3.org/1999/xlink" content-type="arpha" xlink:type="simple">C3181F40-55D5-5C04-A689-A85CF74721E3</object-id><label>Figure 23.</label><caption><p><italic><tp:taxon-name><tp:taxon-name-part taxon-name-part-type="genus" reg="Campiglossa">Campiglossa</tp:taxon-name-part> <tp:taxon-name-part taxon-name-part-type="species" reg="sherlyae">sherlyae</tp:taxon-name-part></tp:taxon-name></italic> David &amp; Hancock, sp. nov. <bold>23a</bold> habitus (dorsal) <bold>23b</bold> habitus (lateral) <bold>23c</bold> wing.</p></caption><graphic xmlns:xlink="http://www.w3.org/1999/xlink" xlink:href="zookeys-977-075-g007.jpg" position="float" orientation="portrait" xlink:type="simple" id="oo_466553.jpg"><uri content-type="original_file" xlink:type="simple">https://binary.pensoft.net/fig/466553</uri></graphic></fig><fig id="F8" position="float" orientation="portrait"><object-id xmlns:xlink="http://www.w3.org/1999/xlink" content-type="doi" xlink:type="simple">10.3897/zookeys.977.57875.figures24-28</object-id><object-id xmlns:xlink="http://www.w3.org/1999/xlink" content-type="arpha" xlink:type="simple">589920E9-0128-5989-BB79-05D7DD12CD37</object-id><label>Figures 24–28.</label><caption><p><italic><tp:taxon-name><tp:taxon-name-part taxon-name-part-type="genus" reg="Campiglossa">Campiglossa</tp:taxon-name-part> <tp:taxon-name-part taxon-name-part-type="species" reg="sherlyae">sherlyae</tp:taxon-name-part></tp:taxon-name></italic> David &amp; Hancock, sp. nov. <bold>24</bold> spermatheca <bold>25</bold> ovipositor <bold>25a</bold> spicules on proximal end of eversible membrane <bold>25b</bold> spicules on distal end of eversible membrane <bold>25c</bold> aculeus tip <bold>26</bold> epandrium and surstyli (lateral view) <bold>27</bold> epandrium and surstyli (posterior view) <bold>28</bold> glans of phallus.</p></caption><graphic xmlns:xlink="http://www.w3.org/1999/xlink" xlink:href="zookeys-977-075-g008.jpg" position="float" orientation="portrait" xlink:type="simple" id="oo_466554.jpg"><uri content-type="original_file" xlink:type="simple">https://binary.pensoft.net/fig/466554</uri></graphic></fig></tp:treatment-sec><tp:treatment-sec sec-type="description" id="SECID0E3GAG"><title>Description.</title><p>Female (body length 2.80–3.36 mm; wing length 2.50–3.00 mm).</p><p><bold><italic>Head</italic></bold>: Nearly as long as high (head ratio 0.95–0.96), frons fulvous (frons-head ratio 0.40–0.41), with two frontal setae, two orbital setae (posterior orbital seta white), postocellar and postvertical seta white; lateral vertical seta white; medial vertical seta black; ocellar seta black and longer than frontal and orbital setae; postocular setae intermixed black and white. Scape, pedicel, and flagellomere concolorous with frons; pedicel plus flagellomere shorter than face; arista bare; face concave, with raised epistomal margin; gena and occiput fulvous. Eye ratio 0.70–0.79; gena-eye ratio 0.14–0.15; antenna-head ratio 0.44–0.50; arista-antenna ratio, 1.22–1.38.</p><p><bold><italic>Thorax</italic></bold>: Scutum grey pollinose, without stripes and chaetotaxy well-developed (all setae black); one postpronotal lobe seta, one presutural supra-alar seta, one anterior notopleural seta, one posterior notopleural seta, one dorsocentral seta near transverse suture, placed anterior of postsutural supra-alar seta and posterior notopleural seta, one presutural supra-alar seta, one postalar seta, one intra-alar seta, one prescutellar acrostichal seta. Anepisterum grey, with single black anepisternal seta in line with posterior notopleural seta; anepisternum covered with white setulae; anepimeron without any black setae; katepisternum with single black seta posterior to phragma, anatergite, and katatergite grey without any setulae; haltere pale yellow. Scutellum flat, grey, with sparse white setulae; two scutellar setae; apical scutellar seta 1/2 length of basal scutellar seta. Mediotergite grey, without setulae.</p><p><bold><italic>Legs</italic></bold>: All femora with extensive black markings (0.75 of all femora with black markings), all other segments fulvous; fore femur with single row of four or five stout ventral setae, two rows of eight or nine dorsal setae; mid and hind femur covered with tiny black setulae. Tibiae and tarsi with rows of spines; mid tibia with four subequal apical spines.</p><p><bold><italic>Wing</italic></bold>: Reticulate pattern with hyaline and yellow spots; cell bc hyaline with a brown streak on humeral crossvein; cell c hyaline, with a single brown band medially; pterostigma dark brown, with a single hyaline spot, apex of cell r<sub>1</sub> and r<sub>2+3</sub> without hyaline spot. Cell r<sub>1</sub> with three broad, hyaline patches, cell r<sub>2+3</sub> with three broad, hyaline markings. Cell br hyaline basally and with a broad preapical hyaline patch; cell r<sub>4+5</sub> with five uneven, hyaline spots (basal and subapical larger than medial and apical spot); apex of cell r<sub>4+5</sub> with small hyaline spot. Cells bm and bcu hyaline; cell dm predominantly hyaline with base and apex brown; cell m with a broad, hyaline mark (formed by fusion of three spots) and a preapical spot; cell cu<sub>2</sub> predominantly hyaline, with brown streaks and apical hyaline spot; apex of cell bcu with brown patch.</p><p><bold><italic>Abdomen</italic></bold>: Grey pollinose, with white setulae. Tergite 1 with reduced pruinosity; tergites grey with submedian markings on tergites 3–6; oviscape black and equal in length to tergites 4–6.</p><p><bold><italic>Male postabdomen</italic></bold>: Epandrium well sclerotised, without clear delineation between epandrium and lateral surstylus; proctiger hyaline, with densely arranged setae anteriorly; surstylar flange prominent, with serrated edge; epandrium and surstyli oval in outline in posterior view; medial surstylus with well-developed apical prensisetae. Phallus, excluding glans, 1.2 mm long; glans of phallus with well-developed tubular acrophallus.</p><p><bold><italic>Female postabdomen</italic></bold>: Oviscape black (1.02 mm), not longer than the combined length of last three abdominal segments. Eversible membrane (0.85 mm) with well-developed taeniae; spicules on proximal end of eversible membrane elongate and conical; distal end with broad conical spicules. Aculeus (0.89 mm) with tip trilobed. Spermatheca round, brown, granulose.</p></tp:treatment-sec><tp:treatment-sec sec-type="type material" id="SECID0ECJAG"><title>Type material.</title><p>Holotype ♀, INDIA, Karnataka, Bangalore, Attur, 23.ix.2013, David, K. J. Paratypes: 3♂♂, 1♀, INDIA, Karnataka, Bangalore, Attur, 23.ix.2013, David K.J.; 4♂♂, 4♀♀, INDIA, Karnataka, Tumkur, Kunigal, 04.xii.2013, David K.J.; 1♂, INDIA, Karnataka, Bangalore, Attur, 09.xii.2013, David K.J.; 1♀, INDIA, Karnataka, Bangalore, Hebbal, 02.i.2014, David K.J.; 1♂, 1♀, INDIA, Karnataka, Bangalore, Attur, 08.xii.2014, Prabhu G.; 1♂, 2♀♀, INDIA, Karnataka, Bangalore, Attur, 13.x.2016, Prabhu G.; 1♂, 1♀, INDIA, Karnataka, Bangalore, Attur, 16.x.2016, Prabhu G.; 1♀, INDIA, Karnataka, Tumkur, Devarayanadurga, 04.iv.2017, Prabhu G.; 1♀, INDIA, Karnataka, Bangalore, Attur, 12.xii.2017, Prabhu G.; 1 larva in slide (III instar): INDIA: Karnataka, Bangalore, Attur, 18.xi.2013, Prabhu G. (<abbrev xmlns:xlink="http://www.w3.org/1999/xlink" content-type="institution" xlink:title="ICAR – National Bureau of Agricultural Insect Resources, Bangalore, India" id="ABBRID0EIJAG" xlink:type="simple">NBAIR</abbrev>).</p></tp:treatment-sec><tp:treatment-sec sec-type="DNA barcode" id="SECID0ENJAG"><title>DNA barcode.</title><p>NCBI GenBank accession number <ext-link xmlns:xlink="http://www.w3.org/1999/xlink" ext-link-type="gen" xlink:href="MT019895" xlink:type="simple">MT019895</ext-link> (1♂, INDIA: Karnataka, Bangalore, Attur, 03.ix.2019, Sachin, K.).</p></tp:treatment-sec><tp:treatment-sec sec-type="etymology" id="SECID0EYJAG"><title>Etymology.</title><p>The species is named after the late Sherly Joseph, in memory of the first author’s sister.</p></tp:treatment-sec><tp:treatment-sec sec-type="Third instar larva (Figs 29–31)" id="SECID0E4JAG"><title>Third instar larva (Figs <xref ref-type="fig" rid="F9">29–31</xref>).</title><p>Larva short (3.88–4.14 mm), fusiform, creamy white. Mouthhook pointed with a well-developed preapical tooth as long as the apical mouthhook; ventral apodeme broader than mouthook; mandibular neck not prominent; dorsal apodeme pointed dorsally, conical; labial sclerite elongate; hypopharyngeal sclerite longer than broad; hypopharyngeal bridge reduced; parastomal bar reaching midway of hypopharyngeal sclerite; ventral bridge of hypopharyngeal sclerite pointed anteriorly; anterior sclerite present; dorsal cornua undivided; ventral cornua with two branches. Anterior spiracle weakly sclerotised with six tubules. Posterior spiracle with spiracular slits oval, slightly longer than wide, devoid of transverse striations; spiracles separated by a distance twice the length of each slit; dorsal and ventral spiracular bundle absent; lateral spiracular bundle with three single hairs.</p><fig id="F9" position="float" orientation="portrait"><object-id xmlns:xlink="http://www.w3.org/1999/xlink" content-type="doi" xlink:type="simple">10.3897/zookeys.977.57875.figures29-31</object-id><object-id xmlns:xlink="http://www.w3.org/1999/xlink" content-type="arpha" xlink:type="simple">55E4CCE9-BF00-5FCB-866E-D0F20E6E4337</object-id><label>Figures 29–31.</label><caption><p>III instar larva of <italic><tp:taxon-name><tp:taxon-name-part taxon-name-part-type="genus" reg="Campiglossa">Campiglossa</tp:taxon-name-part> <tp:taxon-name-part taxon-name-part-type="species" reg="sherlyae">sherlyae</tp:taxon-name-part></tp:taxon-name></italic> David &amp; Hancock, sp.nov. (Hering) <bold>29</bold> cephalopharyngeal skeleton <bold>30</bold> anterior spiracle <bold>31</bold> posterior spiracles.</p></caption><graphic xmlns:xlink="http://www.w3.org/1999/xlink" xlink:href="zookeys-977-075-g009.jpg" position="float" orientation="portrait" xlink:type="simple" id="oo_466555.jpg"><uri content-type="original_file" xlink:type="simple">https://binary.pensoft.net/fig/466555</uri></graphic></fig></tp:treatment-sec><tp:treatment-sec sec-type="host" id="SECID0EFLAG"><title>Host plant.</title><p>Flowers of <italic><tp:taxon-name><tp:taxon-name-part taxon-name-part-type="genus" reg="Sonchus">Sonchus</tp:taxon-name-part></tp:taxon-name></italic> sp. (<tp:taxon-name><tp:taxon-name-part taxon-name-part-type="family">Asteraceae</tp:taxon-name-part></tp:taxon-name>).</p></tp:treatment-sec><tp:treatment-sec sec-type="remarks" id="SECID0EXLAG"><title>Remarks.</title><p>This species belongs in the <italic><tp:taxon-name><tp:taxon-name-part taxon-name-part-type="genus" reg=" Trypeta"/><tp:taxon-name-part taxon-name-part-type="species" reg="producta">producta</tp:taxon-name-part></tp:taxon-name></italic> group and is known only from Karnataka. It was misidentified as <italic><tp:taxon-name><tp:taxon-name-part taxon-name-part-type="genus" reg="Campiglossa">C.</tp:taxon-name-part> <tp:taxon-name-part taxon-name-part-type="species" reg="deserta">deserta</tp:taxon-name-part></tp:taxon-name></italic> (Hering, 1939) by <xref ref-type="bibr" rid="B9">Hancock and McGuire (2002)</xref> and their Indian record of a female from Mudigere, Karnataka, is <italic><tp:taxon-name><tp:taxon-name-part taxon-name-part-type="genus" reg="Campiglossa">C.</tp:taxon-name-part> <tp:taxon-name-part taxon-name-part-type="species" reg="sherlyae">sherlyae</tp:taxon-name-part></tp:taxon-name></italic>. Other records listed by <xref ref-type="bibr" rid="B9">Hancock and McGuire (2002)</xref> from Thailand and Vietnam appear to have been properly identified as <italic><tp:taxon-name><tp:taxon-name-part taxon-name-part-type="genus" reg="Campiglossa">C.</tp:taxon-name-part> <tp:taxon-name-part taxon-name-part-type="species" reg="deserta">deserta</tp:taxon-name-part></tp:taxon-name></italic>, which is a species widespread in China (including Guangxi Province), Korea, and Japan. <italic><tp:taxon-name><tp:taxon-name-part taxon-name-part-type="genus" reg="Campiglossa">Campiglossa</tp:taxon-name-part> <tp:taxon-name-part taxon-name-part-type="species" reg="sherlyae">sherlyae</tp:taxon-name-part></tp:taxon-name></italic> is very similar to <italic><tp:taxon-name><tp:taxon-name-part taxon-name-part-type="genus" reg="Campiglossa">C.</tp:taxon-name-part> <tp:taxon-name-part taxon-name-part-type="species" reg="producta">producta</tp:taxon-name-part></tp:taxon-name></italic> and <italic><tp:taxon-name><tp:taxon-name-part taxon-name-part-type="genus" reg="Campiglossa">C.</tp:taxon-name-part> <tp:taxon-name-part taxon-name-part-type="species" reg="deserta">deserta</tp:taxon-name-part></tp:taxon-name></italic>, differing from <italic><tp:taxon-name><tp:taxon-name-part taxon-name-part-type="genus" reg="Campiglossa">C.</tp:taxon-name-part> <tp:taxon-name-part taxon-name-part-type="species" reg="producta">producta</tp:taxon-name-part></tp:taxon-name></italic> in possessing predominantly black or brown base of cell r<sub>2+3</sub> in wing with a prominent spot near crossvein r-m, and from <italic><tp:taxon-name><tp:taxon-name-part taxon-name-part-type="genus" reg="Campiglossa">C.</tp:taxon-name-part> <tp:taxon-name-part taxon-name-part-type="species" reg="deserta">deserta</tp:taxon-name-part></tp:taxon-name></italic> in lacking a hyaline base to cell r<sub>2+3</sub> and in having <italic><tp:taxon-name><tp:taxon-name-part taxon-name-part-type="genus" reg="Sonchus">Sonchus</tp:taxon-name-part></tp:taxon-name></italic> rather than <italic><tp:taxon-name><tp:taxon-name-part taxon-name-part-type="genus" reg="Lactuca">Lactuca</tp:taxon-name-part></tp:taxon-name></italic> as its host plant. The phylogenetic tree (Fig. <xref ref-type="fig" rid="F14">51</xref>) shows that this species and Korean samples of <italic><tp:taxon-name><tp:taxon-name-part taxon-name-part-type="genus" reg="Campiglossa">C.</tp:taxon-name-part> <tp:taxon-name-part taxon-name-part-type="species" reg="deserta">deserta</tp:taxon-name-part></tp:taxon-name></italic> are closely related but with a 2% divergence based on a NCBI-GenBank sequence similarity search (BLAST), along with differences in morphological characters and host plant, suggest they are distinct.</p></tp:treatment-sec><tp:treatment-sec><!--Section generated to contain objects referenced in tp:taxon-treatment.--><fig id="F14" position="float" orientation="portrait"><object-id xmlns:xlink="http://www.w3.org/1999/xlink" content-type="doi" xlink:type="simple">10.3897/zookeys.977.57875.figure51</object-id><object-id xmlns:xlink="http://www.w3.org/1999/xlink" content-type="arpha" xlink:type="simple">F5272B3A-1696-5A9E-A22A-75B5B4D2782B</object-id><label>Figure 51.</label><caption><p>Maximum likelihood phylogram of 17 <italic><tp:taxon-name><tp:taxon-name-part taxon-name-part-type="genus" reg="Campiglossa">Campiglossa</tp:taxon-name-part></tp:taxon-name></italic> and one <italic><tp:taxon-name><tp:taxon-name-part taxon-name-part-type="genus" reg="Tephritis">Tephritis</tp:taxon-name-part></tp:taxon-name></italic> (outgroup) DNA barcode sequences using General Time Reversible model. The number at each node is the boostsrap value based on ML analysis.</p></caption><graphic xmlns:xlink="http://www.w3.org/1999/xlink" xlink:href="zookeys-977-075-g014.jpg" position="float" orientation="portrait" xlink:type="simple" id="oo_466560.jpg"><uri content-type="original_file" xlink:type="simple">https://binary.pensoft.net/fig/466560</uri></graphic></fig></tp:treatment-sec><ref-list><ref id="B9"><mixed-citation xmlns:xlink="http://www.w3.org/1999/xlink" xlink:type="simple"><person-group><name name-style="western"><surname>Hancock</surname><given-names>DL</given-names></name><name name-style="western"><surname>McGuire</surname><given-names>DJ</given-names></name></person-group> (<year>2002</year>) <article-title>New species and records of non-dacine fruit flies (<tp:taxon-name><tp:taxon-name-part taxon-name-part-type="class">Insecta</tp:taxon-name-part></tp:taxon-name>: <tp:taxon-name><tp:taxon-name-part taxon-name-part-type="order">Diptera</tp:taxon-name-part></tp:taxon-name>: <tp:taxon-name><tp:taxon-name-part taxon-name-part-type="family">Tephritidae</tp:taxon-name-part></tp:taxon-name>) from South and South-east Asia.</article-title><source>Steenstrupia</source><volume>27</volume>(<issue>1</issue>): <fpage>1</fpage>–<lpage>17</lpage>.</mixed-citation></ref></ref-list></tp:taxon-treatment>
