# Supplementary material for: Taxonomic notes on the genus Campiglossa Rondani (Diptera, Tephritidae, Tephritinae, Tephritini) in India, with description of three new species
Source: Zookeys. 2020 Oct 22;977:75–100. doi: 10.3897/zookeys.977.57875 (PMC7596020; doi:10.3897/zookeys.977.57875)
Supplement: XML Treatment for Campiglossa gemma [file zookeys.977.57875-treatment5.xml]

<!DOCTYPE tp:taxon-treatment
  PUBLIC "-//TaxonX//DTD Taxonomic Treatment Publishing DTD v0 20100105//EN" "tax-treatment-NSO.dtd">
<tp:taxon-treatment xmlns:tp="http://www.plazi.org/taxpub"><tp:treatment-meta><kwd-group><label>Taxon classification</label><kwd><named-content xmlns:xlink="http://www.w3.org/1999/xlink" content-type="kingdom">Animalia</named-content></kwd><kwd><named-content xmlns:xlink="http://www.w3.org/1999/xlink" content-type="order">Diptera</named-content></kwd><kwd><named-content xmlns:xlink="http://www.w3.org/1999/xlink" content-type="family">Tephritidae</named-content></kwd></kwd-group><mixed-citation publication-type="journal"><person-group><name><surname>David</surname><given-names>Karamankodu Jacob</given-names></name><name><surname>Hancock</surname><given-names>David Lawrence</given-names></name><name><surname>Salini</surname><given-names>Santhamma</given-names></name><name><surname>Gracy</surname><given-names>Ramasamy Gandhi</given-names></name><name><surname>Sachin</surname><given-names>Kandiyil</given-names></name></person-group><article-title>Taxonomic notes on the genus <italic><tp:taxon-name><tp:taxon-name-part taxon-name-part-type="genus" reg="Campiglossa">Campiglossa</tp:taxon-name-part></tp:taxon-name></italic> Rondani (<tp:taxon-name><tp:taxon-name-part taxon-name-part-type="order">Diptera</tp:taxon-name-part></tp:taxon-name>, <tp:taxon-name><tp:taxon-name-part taxon-name-part-type="family">Tephritidae</tp:taxon-name-part></tp:taxon-name>, <tp:taxon-name><tp:taxon-name-part taxon-name-part-type="subfamily">Tephritinae</tp:taxon-name-part></tp:taxon-name>, <tp:taxon-name><tp:taxon-name-part taxon-name-part-type="tribe">Tephritini</tp:taxon-name-part></tp:taxon-name>) in India, with description of three new species</article-title><source>Zookeys</source><day>22</day><month>10</month><year>2020</year><volume>977</volume><fpage>75</fpage><lpage>100</lpage><pub-id pub-id-type="doi">10.3897/zookeys.977.57875</pub-id></mixed-citation></tp:treatment-meta><tp:nomenclature><tp:taxon-name><object-id xmlns:xlink="http://www.w3.org/1999/xlink" content-type="arpha" xlink:type="simple">53B0F4E8-76CD-5C76-BB78-2424F9281121</object-id>
            <tp:taxon-name-part taxon-name-part-type="genus" reg="Campiglossa">Campiglossa</tp:taxon-name-part>
            <tp:taxon-name-part taxon-name-part-type="species" reg="gemma">gemma</tp:taxon-name-part>
          </tp:taxon-name><tp:taxon-authority>(Hering, 1939)</tp:taxon-authority><xref ref-type="fig" rid="F10">Figures 32–37</xref><tp:nomenclature-citation-list><tp:nomenclature-citation><tp:taxon-name>
                <tp:taxon-name-part taxon-name-part-type="genus" reg="Paroxyna">Paroxyna</tp:taxon-name-part> <tp:taxon-name-part taxon-name-part-type="species" reg="gemma">gemma</tp:taxon-name-part></tp:taxon-name><comment>Hering, 1939: 183. Type locality: Kodaikanal, Tamil Nadu, India.</comment></tp:nomenclature-citation></tp:nomenclature-citation-list></tp:nomenclature><tp:treatment-sec sec-type="material" id="SECID0ECSAG"><title>Material examined.</title><p>10♂♂, 4♀♀, INDIA, Tamil Nadu, HRS Kodaikanal, 01.iv.2012, David K.J.; 1♂, INDIA, Tamil Nadu, Kodaikanal, 02.iv.2012, Salini S.; 1♂, INDIA, Tamil Nadu, Shenbaganur, 02.iv.2014, Veenakumari K.; 2♂♂, INDIA: Tamil Nadu, Dindigul, Thandikudi, 08.xii.2019, Sachin, K., 2♂♂ same data as above except for the collector, K.J. David; 2♂♂, 2♀♀, INDIA: Tamil Nadu, HRS Kodiakanal, 10.xii. 2019, K.J. David; 2♂♂, 3♀♀, same data as above except K. Sachin, 1 larva in slide (III instar): INDIA: Tamil Nadu, HRS Kodiakanal, 10.xii. 2019, K.J. David, (<abbrev xmlns:xlink="http://www.w3.org/1999/xlink" content-type="institution" xlink:title="ICAR – National Bureau of Agricultural Insect Resources, Bangalore, India" id="ABBRID0EISAG" xlink:type="simple">NBAIR</abbrev>).</p><fig id="F10" position="float" orientation="portrait"><object-id xmlns:xlink="http://www.w3.org/1999/xlink" content-type="doi" xlink:type="simple">10.3897/zookeys.977.57875.figures32-37</object-id><object-id xmlns:xlink="http://www.w3.org/1999/xlink" content-type="arpha" xlink:type="simple">14969E66-6E57-5BDB-847D-42AE5338C4CD</object-id><label>Figures 32–37.</label><caption><p><italic><tp:taxon-name><tp:taxon-name-part taxon-name-part-type="genus" reg="Campiglossa">Campiglossa</tp:taxon-name-part> <tp:taxon-name-part taxon-name-part-type="species" reg="gemma">gemma</tp:taxon-name-part></tp:taxon-name></italic> (Hering) <bold>32</bold> habitus (dorsal view) <bold>33</bold> ovipositor <bold>33a</bold> spicules on proximal end of eversible membrane <bold>33b</bold> spicules on distal end of eversible membrane <bold>33c</bold> aculeus tip <bold>34</bold> spermatheca <bold>35</bold> epandrium and surstyli (posterior view) <bold>36</bold> epandrium and surstyli (lateral view) <bold>37</bold> glans of phallus.</p></caption><graphic xmlns:xlink="http://www.w3.org/1999/xlink" xlink:href="zookeys-977-075-g010.jpg" position="float" orientation="portrait" xlink:type="simple" id="oo_466556.jpg"><uri content-type="original_file" xlink:type="simple">https://binary.pensoft.net/fig/466556</uri></graphic></fig></tp:treatment-sec><tp:treatment-sec sec-type="description" id="SECID0EXTAG"><title>Description.</title><p>Medium-sized fly (male 3.24–3.92 mm; female 4.49–4.83mm) with grey pollinose body, yellow legs, and reticulate wing pattern. Head slightly higher than long; frons fulvous with two frontal setae, two orbital setae (posterior orbital seta white), postocellar and postvertical seta white, lateral vertical seta white, medial vertical seta black, ocellar seta black longer than frontal and orbital seta. Scutum grey pollinose, with postpronotal lobe and notopleuron pale yellow, and well-developed chaetotaxy; posterior notopleural seta white. Scutellum with two pairs of scutellar setae; apical setae as long as basal setae. Legs fulvous, without any black markings. Wing with reticulate pattern; pterostigma black, without any hyaline spot or marking; apex of cell r<sub>2+3</sub> and r<sub>4+5</sub> without hyaline spot. Abdomen grey pollinose, without any markings.</p><p><bold><italic>Male postabdomen</italic></bold>: Epandrium elongate, without clear delineation between epandrium and surstylus; lateral surstylar flange lacking, proctiger hyaline, as high as epandrium. Epandrium and surstyli oval in outline (posterior view), medial surstylus with well-developed prensisetae. Phallus 1.58 mm long, with well sclerotised glans (Fig. <xref ref-type="fig" rid="F10">37</xref>).</p><p><bold><italic>Female postabdomen</italic></bold>: Oviscape brown (0.98 mm), with a median yellow band; eversible membrane (0.78 mm) with spicules on distal and proximal end an inverted U-shaped; distal spicules smaller compared to proximals; aculeus broad, with two preapical indentions (0.77 mm); spermatheca elongate, tubular, with striations.</p></tp:treatment-sec><tp:treatment-sec sec-type="DNA barcode" id="SECID0ETUAG"><title>DNA barcode.</title><p>GenBank accession number <ext-link xmlns:xlink="http://www.w3.org/1999/xlink" ext-link-type="gen" xlink:href="MT169785" xlink:type="simple">MT169785</ext-link> (1♀, INDIA: Tamil Nadu, Kodaikanal HRS, 3.x.2019, K.J.David) .</p></tp:treatment-sec><tp:treatment-sec sec-type="Third instar larva (Figs 38–40)" id="SECID0E5UAG"><title>Third instar larva (Figs <xref ref-type="fig" rid="F11">38–40</xref>).</title><p>Larva short (2.66 mm), oblong, dull creamy white, with a black triangular marking posterodorsally. Mouthhook pointed with a well-developed preapical tooth as long as apical mouthhook; ventral apodeme broader than mouthook; mandibular neck not prominent; dorsal apodeme pointed posteriorly; labial sclerite elongate; hypopharyngeal sclerite 4× longer than broad; hypopharyngeal bridge pointed posteriorly; parastomal bar reaching beyond middle of hypopharyngeal sclerite; ventral bridge of hypopharyngeal sclerite not prominent; anterior sclerite present; dorsal cornua undivided; ventral cornua with two branches. Anterior spiracle weakly sclerotised with 15 tubules. Posterior spiracle with spiracular slits oval, slightly longer than wide, devoid of transverse striations; spiracles separated by a distance more than twice length of each slit; dorsal and ventral spiracular bundle absent in specimen examined; lateral spiracular bundle with three unbranched hairs.</p><fig id="F11" position="float" orientation="portrait"><object-id xmlns:xlink="http://www.w3.org/1999/xlink" content-type="doi" xlink:type="simple">10.3897/zookeys.977.57875.figures38-40</object-id><object-id xmlns:xlink="http://www.w3.org/1999/xlink" content-type="arpha" xlink:type="simple">BECF77C3-B8F6-518B-B713-AA8A48267A83</object-id><label>Figures 38–40.</label><caption><p>III instar larvae of <italic><tp:taxon-name><tp:taxon-name-part taxon-name-part-type="genus" reg="Campiglossa">Campiglossa</tp:taxon-name-part> <tp:taxon-name-part taxon-name-part-type="species" reg="gemma">gemma</tp:taxon-name-part></tp:taxon-name></italic> (Hering) <bold>38</bold> cephalopharyngeal skeleton <bold>39</bold> anterior spiracle <bold>40</bold> posterior spiracles.</p></caption><graphic xmlns:xlink="http://www.w3.org/1999/xlink" xlink:href="zookeys-977-075-g011.jpg" position="float" orientation="portrait" xlink:type="simple" id="oo_466557.jpg"><uri content-type="original_file" xlink:type="simple">https://binary.pensoft.net/fig/466557</uri></graphic></fig></tp:treatment-sec><tp:treatment-sec sec-type="host" id="SECID0EGWAG"><title>Host plant.</title><p>Flowers of <italic><tp:taxon-name><tp:taxon-name-part taxon-name-part-type="genus" reg="Conyza">Conyza</tp:taxon-name-part></tp:taxon-name></italic> sp. (<tp:taxon-name><tp:taxon-name-part taxon-name-part-type="family">Asteraceae</tp:taxon-name-part></tp:taxon-name>).</p></tp:treatment-sec><tp:treatment-sec sec-type="remarks" id="SECID0EYWAG"><title>Remarks.</title><p>This species is known only from Tamil Nadu and western Karnataka (Kemmangundi) in southwestern India (this study; <xref ref-type="bibr" rid="B9">Hancock and McGuire 2002</xref>). Although there is some slight variation in wing markings, the examined specimens are consistent with <xref ref-type="bibr" rid="B12">Hering’s (1939)</xref> original description and most are from the type locality. In the phylogenetic tree, <italic><tp:taxon-name><tp:taxon-name-part taxon-name-part-type="genus" reg="Campiglossa">C.</tp:taxon-name-part> <tp:taxon-name-part taxon-name-part-type="species" reg="gemma">gemma</tp:taxon-name-part></tp:taxon-name></italic> is placed as a sister group to all the included <italic><tp:taxon-name><tp:taxon-name-part taxon-name-part-type="genus" reg="Campiglossa">Campiglossa</tp:taxon-name-part></tp:taxon-name></italic> species (Fig. <xref ref-type="fig" rid="F14">51</xref>). This might be due to the low taxon sampling or, alternatively, the species may belong to another genus, which should only be considered after a thorough study of other <italic><tp:taxon-name><tp:taxon-name-part taxon-name-part-type="genus" reg="Campiglossa">Campiglossa</tp:taxon-name-part></tp:taxon-name></italic> species and related groups.</p></tp:treatment-sec><tp:treatment-sec><!--Section generated to contain objects referenced in tp:taxon-treatment.--><fig id="F14" position="float" orientation="portrait"><object-id xmlns:xlink="http://www.w3.org/1999/xlink" content-type="doi" xlink:type="simple">10.3897/zookeys.977.57875.figure51</object-id><object-id xmlns:xlink="http://www.w3.org/1999/xlink" content-type="arpha" xlink:type="simple">F5272B3A-1696-5A9E-A22A-75B5B4D2782B</object-id><label>Figure 51.</label><caption><p>Maximum likelihood phylogram of 17 <italic><tp:taxon-name><tp:taxon-name-part taxon-name-part-type="genus" reg="Campiglossa">Campiglossa</tp:taxon-name-part></tp:taxon-name></italic> and one <italic><tp:taxon-name><tp:taxon-name-part taxon-name-part-type="genus" reg="Tephritis">Tephritis</tp:taxon-name-part></tp:taxon-name></italic> (outgroup) DNA barcode sequences using General Time Reversible model. The number at each node is the boostsrap value based on ML analysis.</p></caption><graphic xmlns:xlink="http://www.w3.org/1999/xlink" xlink:href="zookeys-977-075-g014.jpg" position="float" orientation="portrait" xlink:type="simple" id="oo_466560.jpg"><uri content-type="original_file" xlink:type="simple">https://binary.pensoft.net/fig/466560</uri></graphic></fig></tp:treatment-sec><ref-list><ref id="B9"><mixed-citation xmlns:xlink="http://www.w3.org/1999/xlink" xlink:type="simple"><person-group><name name-style="western"><surname>Hancock</surname><given-names>DL</given-names></name><name name-style="western"><surname>McGuire</surname><given-names>DJ</given-names></name></person-group> (<year>2002</year>) <article-title>New species and records of non-dacine fruit flies (<tp:taxon-name><tp:taxon-name-part taxon-name-part-type="class">Insecta</tp:taxon-name-part></tp:taxon-name>: <tp:taxon-name><tp:taxon-name-part taxon-name-part-type="order">Diptera</tp:taxon-name-part></tp:taxon-name>: <tp:taxon-name><tp:taxon-name-part taxon-name-part-type="family">Tephritidae</tp:taxon-name-part></tp:taxon-name>) from South and South-east Asia.</article-title><source>Steenstrupia</source><volume>27</volume>(<issue>1</issue>): <fpage>1</fpage>–<lpage>17</lpage>.</mixed-citation></ref><ref id="B12"><mixed-citation xmlns:xlink="http://www.w3.org/1999/xlink" xlink:type="simple"><person-group><name name-style="western"><surname>Hering</surname><given-names>EM</given-names></name></person-group> (<year>1939</year>) Neue Trypetiden der Erde. Verhandlunger Siebenter Internationaler Kongress für Entomologie, Berlin (1938)1: 165–190.</mixed-citation></ref></ref-list></tp:taxon-treatment>
