# Supplementary material for: Taxonomic notes on the genus Campiglossa Rondani (Diptera, Tephritidae, Tephritinae, Tephritini) in India, with description of three new species
Source: Zookeys. 2020 Oct 22;977:75–100. doi: 10.3897/zookeys.977.57875 (PMC7596020; doi:10.3897/zookeys.977.57875)
Supplement: XML Treatment for Campiglossa sororcula [file zookeys.977.57875-treatment6.xml]

<!DOCTYPE tp:taxon-treatment
  PUBLIC "-//TaxonX//DTD Taxonomic Treatment Publishing DTD v0 20100105//EN" "tax-treatment-NSO.dtd">
<tp:taxon-treatment xmlns:tp="http://www.plazi.org/taxpub"><tp:treatment-meta><kwd-group><label>Taxon classification</label><kwd><named-content xmlns:xlink="http://www.w3.org/1999/xlink" content-type="kingdom">Animalia</named-content></kwd><kwd><named-content xmlns:xlink="http://www.w3.org/1999/xlink" content-type="order">Diptera</named-content></kwd><kwd><named-content xmlns:xlink="http://www.w3.org/1999/xlink" content-type="family">Tephritidae</named-content></kwd></kwd-group><mixed-citation publication-type="journal"><person-group><name><surname>David</surname><given-names>Karamankodu Jacob</given-names></name><name><surname>Hancock</surname><given-names>David Lawrence</given-names></name><name><surname>Salini</surname><given-names>Santhamma</given-names></name><name><surname>Gracy</surname><given-names>Ramasamy Gandhi</given-names></name><name><surname>Sachin</surname><given-names>Kandiyil</given-names></name></person-group><article-title>Taxonomic notes on the genus <italic><tp:taxon-name><tp:taxon-name-part taxon-name-part-type="genus" reg="Campiglossa">Campiglossa</tp:taxon-name-part></tp:taxon-name></italic> Rondani (<tp:taxon-name><tp:taxon-name-part taxon-name-part-type="order">Diptera</tp:taxon-name-part></tp:taxon-name>, <tp:taxon-name><tp:taxon-name-part taxon-name-part-type="family">Tephritidae</tp:taxon-name-part></tp:taxon-name>, <tp:taxon-name><tp:taxon-name-part taxon-name-part-type="subfamily">Tephritinae</tp:taxon-name-part></tp:taxon-name>, <tp:taxon-name><tp:taxon-name-part taxon-name-part-type="tribe">Tephritini</tp:taxon-name-part></tp:taxon-name>) in India, with description of three new species</article-title><source>Zookeys</source><day>22</day><month>10</month><year>2020</year><volume>977</volume><fpage>75</fpage><lpage>100</lpage><pub-id pub-id-type="doi">10.3897/zookeys.977.57875</pub-id></mixed-citation></tp:treatment-meta><tp:nomenclature><tp:taxon-name><object-id xmlns:xlink="http://www.w3.org/1999/xlink" content-type="arpha" xlink:type="simple">49A2473D-BDC9-525D-AA69-92BDA3600604</object-id>
            <tp:taxon-name-part taxon-name-part-type="genus" reg="Campiglossa">Campiglossa</tp:taxon-name-part>
            <tp:taxon-name-part taxon-name-part-type="species" reg="sororcula">sororcula</tp:taxon-name-part>
          </tp:taxon-name><tp:taxon-authority>(Wiedemann, 1830)</tp:taxon-authority><xref ref-type="fig" rid="F12">Figures 41–47</xref><tp:nomenclature-citation-list><tp:nomenclature-citation><tp:taxon-name>
                <tp:taxon-name-part taxon-name-part-type="genus" reg="Trypeta">Trypeta</tp:taxon-name-part> <tp:taxon-name-part taxon-name-part-type="species" reg="sororcula">sororcula</tp:taxon-name-part></tp:taxon-name><comment>Wiedemann, 1830: 509. Type locality: Tenerife, Canary Islands.</comment></tp:nomenclature-citation></tp:nomenclature-citation-list></tp:nomenclature><tp:treatment-sec sec-type="material" id="SECID0EZZAG"><title>Material examined.</title><p>2♂, INDIA, Tamil Nadu, Ooty, Emerald, 17.ii.2016, Prabhu G., 1♀, INDIA, Karnataka, Bengaluru, Attur, 08.xi.2016, Prabhu G., 1♂, INDIA, Karnataka, Bengaluru, Attur, 16.v.2017, Prabhu G., 1♂1♀, INDIA, Karnataka, Bengaluru, Attur, 04.vii.2017, Prabhu G., 1♀, INDIA, Karnataka, Bengaluru, Attur, 07.viii.2018, Prabhu G., 1♀, INDIA, Karnataka, Bengaluru, Attur, 16.viii.2018, Prabhu G., 1♀, INDIA, Karnataka, Bengaluru, Attur, 21.iii.2018, Prabhu G., 2♀3♂, INDIA, Karnataka, Bengaluru, G.K.V.K, 17.vi.2019, Sachin K., 2♀2♂, INDIA, Kerala, Palakkad, Nelliyampathy, 11.xii.2019, David K.J., 3♂, INDIA, Kerala, Palakkad, Nelliyampathy, 11.xii.2019, Sachin K., 4♂, INDIA, Karnataka, Bangalore, Attur, 18.ii.2020, Maruthi K.V., 1 larva in slide (III instar): INDIA: Karnataka, Bangalore, Attur, 12.vii. 2019, Sachin, K., (<abbrev xmlns:xlink="http://www.w3.org/1999/xlink" content-type="institution" xlink:title="ICAR – National Bureau of Agricultural Insect Resources, Bangalore, India" id="ABBRID0E6ZAG" xlink:type="simple">NBAIR</abbrev>)</p><fig id="F12" position="float" orientation="portrait"><object-id xmlns:xlink="http://www.w3.org/1999/xlink" content-type="doi" xlink:type="simple">10.3897/zookeys.977.57875.figures41-47</object-id><object-id xmlns:xlink="http://www.w3.org/1999/xlink" content-type="arpha" xlink:type="simple">C3889F9C-760C-5AAF-84CC-924C74E230B7</object-id><label>Figures 41–47.</label><caption><p><italic><tp:taxon-name><tp:taxon-name-part taxon-name-part-type="genus" reg="Campiglossa">Campiglossa</tp:taxon-name-part> <tp:taxon-name-part taxon-name-part-type="species" reg="sororcula">sororcula</tp:taxon-name-part></tp:taxon-name></italic> (Wiedemann) <bold>41</bold> habitus (lateral) <bold>42</bold> epandrium (lateral view) <bold>43</bold> epandrium (posterior view) <bold>44</bold> glans of phallus <bold>45</bold> ovipositor <bold>45a</bold> spicules on proximal end of eversible membrane <bold>45b</bold> spicules on distal end of eversible membrane <bold>46</bold> aculeus <bold>47</bold> spermatheca.</p></caption><graphic xmlns:xlink="http://www.w3.org/1999/xlink" xlink:href="zookeys-977-075-g012.jpg" position="float" orientation="portrait" xlink:type="simple" id="oo_466558.jpg"><uri content-type="original_file" xlink:type="simple">https://binary.pensoft.net/fig/466558</uri></graphic></fig></tp:treatment-sec><tp:treatment-sec sec-type="description" id="SECID0EO2AG"><title>Description.</title><p>Small fly (male 2.37–2.94 mm; female 3.0–3.39 mm) with grey pollinose body, yellow legs, and reticulate wing pattern. Head longer than high, frons with two frontal setae, two orbital setae (posterior orbital seta white), postocellar, postvertical seta white, lateral vertical seta white, medial vertical seta black, ocellar seta black and longer than frontal and orbital seta. Scutum grey pollinose with postpronotal lobe and notopleuron pale yellow and well-developed chaetotaxy, posterior notopleural seta black. Scutellum with two scutellar setae. Legs with fulvous black patches on mid and hind femur. Wing with reticulate pattern; pterostigma black without any hyaline spot or marking; apex of cell r<sub>4+5</sub> with a hyaline spot. Abdomen grey pollinose; tergites 3–5 with a pair of quadrate, submedian, black markings.</p><p><bold><italic>Male postabdomen</italic></bold>: Epandrium elongate, without clear delineation between epandrium and surstylus; lateral surstylar flange lacking; proctiger hyaline, shorter than epandrium. Epandrium and surstyli circular in outline in posterior view; medial surstylus with well-developed prensisetae. Phallus 1.05 mm long, with well sclerotised glans (0.25 mm) (Fig. <xref ref-type="fig" rid="F12">44</xref>).</p><p><bold><italic>Female postabdomen</italic></bold>: Oviscape black (0.81 mm); eversible membrane (0.57 mm) with spicules on distal and proximal end inverted conical; distal spicules smaller compared with proximals; aculeus pointed (0.65 mm), without preapical indentions; spermatheca oval, with striations.</p></tp:treatment-sec><tp:treatment-sec sec-type="DNA barcode" id="SECID0EI3AG"><title>DNA barcode.</title><p>GenBank accession number <ext-link xmlns:xlink="http://www.w3.org/1999/xlink" ext-link-type="gen" xlink:href="MT019889" xlink:type="simple">MT019889</ext-link> (1♀, INDIA: Karnataka, Bangalore, Attur, 29.v.2019, K. Sachin.)</p></tp:treatment-sec><tp:treatment-sec sec-type="Third instar larva (Figs 48–50)" id="SECID0ET3AG"><title>Third instar larva (Figs <xref ref-type="fig" rid="F13">48–50</xref>).</title><p>Larva short (3.08 mm), elongate, fusiform, creamy white. Mouthhook pointed, with a well-developed preapical tooth as long as the apical mouthhook; ventral apodeme broader than mouthook; mandibular neck not prominent; dorsal apodeme dagger-shaped, pointed posteriorly; labial sclerite elongate; hypopharyngeal sclerite 2–2.5× longer than broad; hypopharyngeal bridge pointed posteriorly; parastomal bar reaching beyond the middle of hypopharyngeal sclerite; ventral bridge of hypopharyngeal sclerite not prominent; anterior sclerite not prominent; dorsal cornua divided apically; ventral cornua with two branches. Anterior spiracle weakly sclerotised, with four tubules. Posterior spiracle with spiracular slits oval, slightly longer than wide, devoid of transverse striations; spiracles separated by a distance as equal to length of each slit; dorsal, ventral, and lateral spiracular bundle absent in specimen examined.</p><fig id="F13" position="float" orientation="portrait"><object-id xmlns:xlink="http://www.w3.org/1999/xlink" content-type="doi" xlink:type="simple">10.3897/zookeys.977.57875.figures48-50</object-id><object-id xmlns:xlink="http://www.w3.org/1999/xlink" content-type="arpha" xlink:type="simple">EB3279B5-A9D5-5390-98C4-6D161DF52DB8</object-id><label>Figures 48–50.</label><caption><p>Third instar larva of <italic><tp:taxon-name><tp:taxon-name-part taxon-name-part-type="genus" reg="Campiglossa">Campiglossa</tp:taxon-name-part> <tp:taxon-name-part taxon-name-part-type="species" reg="sororcula">sororcula</tp:taxon-name-part></tp:taxon-name></italic> (Wiedemann) <bold>48</bold> cephalopharyngeal skeleton <bold>49</bold> anterior spiracle <bold>50</bold> posterior spiracles.</p></caption><graphic xmlns:xlink="http://www.w3.org/1999/xlink" xlink:href="zookeys-977-075-g013.jpg" position="float" orientation="portrait" xlink:type="simple" id="oo_466559.jpg"><uri content-type="original_file" xlink:type="simple">https://binary.pensoft.net/fig/466559</uri></graphic></fig><p>Host plants recorded during the study: flowers of <italic><tp:taxon-name><tp:taxon-name-part taxon-name-part-type="genus" reg="Bidens">Bidens</tp:taxon-name-part> <tp:taxon-name-part taxon-name-part-type="species" reg="pilosa">pilosa</tp:taxon-name-part></tp:taxon-name></italic> L. and <italic><tp:taxon-name><tp:taxon-name-part taxon-name-part-type="genus" reg="Cosmos">Cosmos</tp:taxon-name-part> <tp:taxon-name-part taxon-name-part-type="species" reg="sulphureus">sulphureus</tp:taxon-name-part></tp:taxon-name></italic> Cav. (<tp:taxon-name><tp:taxon-name-part taxon-name-part-type="family">Asteraceae</tp:taxon-name-part></tp:taxon-name>).</p></tp:treatment-sec><tp:treatment-sec sec-type="remarks" id="SECID0EY5AG"><title>Remarks.</title><p>This species occurs commonly from southern Europe to Africa, Asia, and Australia, and has been introduced into Hawaii (<xref ref-type="bibr" rid="B23">Norrbom et al. 1999</xref>). <xref ref-type="bibr" rid="B4">Bezzi (1913)</xref>, <xref ref-type="bibr" rid="B9">Hancock and McGuire (2002)</xref>, <xref ref-type="bibr" rid="B2">Agarwal and Sueyoshi (2005)</xref>, and David and Ramani (2011) recorded it from various locations in India, where it is widespread. Leg colour in many populations is variable (<xref ref-type="bibr" rid="B11">Hardy and Drew 1996</xref>); in India, the femora are generally yellow with a black basal patch on mid and hind femora. Vestigial apical scutellar setae have been observed in some Australian populations (<xref ref-type="bibr" rid="B11">Hardy and Drew 1996</xref>), but Indian specimens lack the apical pair.</p><fig id="F14" position="float" orientation="portrait"><object-id xmlns:xlink="http://www.w3.org/1999/xlink" content-type="doi" xlink:type="simple">10.3897/zookeys.977.57875.figure51</object-id><object-id xmlns:xlink="http://www.w3.org/1999/xlink" content-type="arpha" xlink:type="simple">F5272B3A-1696-5A9E-A22A-75B5B4D2782B</object-id><label>Figure 51.</label><caption><p>Maximum likelihood phylogram of 17 <italic><tp:taxon-name><tp:taxon-name-part taxon-name-part-type="genus" reg="Campiglossa">Campiglossa</tp:taxon-name-part></tp:taxon-name></italic> and one <italic><tp:taxon-name><tp:taxon-name-part taxon-name-part-type="genus" reg="Tephritis">Tephritis</tp:taxon-name-part></tp:taxon-name></italic> (outgroup) DNA barcode sequences using General Time Reversible model. The number at each node is the boostsrap value based on ML analysis.</p></caption><graphic xmlns:xlink="http://www.w3.org/1999/xlink" xlink:href="zookeys-977-075-g014.jpg" position="float" orientation="portrait" xlink:type="simple" id="oo_466560.jpg"><uri content-type="original_file" xlink:type="simple">https://binary.pensoft.net/fig/466560</uri></graphic></fig></tp:treatment-sec><ref-list><ref id="B23"><mixed-citation xmlns:xlink="http://www.w3.org/1999/xlink" xlink:type="simple"><person-group><name name-style="western"><surname>Norrbom</surname><given-names>AL</given-names></name><name name-style="western"><surname>Carroll</surname><given-names>LE</given-names></name><name name-style="western"><surname>Thompson</surname><given-names>FC</given-names></name><name name-style="western"><surname>White</surname><given-names>IM</given-names></name><name name-style="western"><surname>Freidberg</surname><given-names>A</given-names></name></person-group> (<year>1999</year>) <article-title>Systematic database of names.</article-title> In: <person-group><name name-style="western"><surname>Thompson</surname><given-names>FC</given-names></name></person-group> (<role>Ed.</role>) <issue-title>Fruit Fly Expert Identification System and Systematic Information Database. A Resource for Identification and Information on Fruit Flies and Maggots, with Information on Their Classification, Distribution and Documentation.</issue-title><source>Myia</source><volume>9</volume>: <fpage>65</fpage>–<lpage>251</lpage>.</mixed-citation></ref><ref id="B4"><mixed-citation xmlns:xlink="http://www.w3.org/1999/xlink" xlink:type="simple"><person-group><name name-style="western"><surname>Bezzi</surname><given-names>M</given-names></name></person-group> (<year>1913</year>) <article-title>Indian trypaneids (fruit-flies) in the collection of the Indian Museum, Calcutta.</article-title><source>Memoirs of the Indian Museum</source><volume>3</volume>: <fpage>53</fpage>–<lpage>175</lpage>.</mixed-citation></ref><ref id="B9"><mixed-citation xmlns:xlink="http://www.w3.org/1999/xlink" xlink:type="simple"><person-group><name name-style="western"><surname>Hancock</surname><given-names>DL</given-names></name><name name-style="western"><surname>McGuire</surname><given-names>DJ</given-names></name></person-group> (<year>2002</year>) <article-title>New species and records of non-dacine fruit flies (<tp:taxon-name><tp:taxon-name-part taxon-name-part-type="class">Insecta</tp:taxon-name-part></tp:taxon-name>: <tp:taxon-name><tp:taxon-name-part taxon-name-part-type="order">Diptera</tp:taxon-name-part></tp:taxon-name>: <tp:taxon-name><tp:taxon-name-part taxon-name-part-type="family">Tephritidae</tp:taxon-name-part></tp:taxon-name>) from South and South-east Asia.</article-title><source>Steenstrupia</source><volume>27</volume>(<issue>1</issue>): <fpage>1</fpage>–<lpage>17</lpage>.</mixed-citation></ref><ref id="B2"><mixed-citation xmlns:xlink="http://www.w3.org/1999/xlink" xlink:type="simple"><person-group><name name-style="western"><surname>Agarwal</surname><given-names>ML</given-names></name><name name-style="western"><surname>Sueyoshi</surname><given-names>M</given-names></name></person-group> (<year>2005</year>) <article-title>Catalogue of Indian fruit flies (<tp:taxon-name><tp:taxon-name-part taxon-name-part-type="order">Diptera</tp:taxon-name-part></tp:taxon-name>: <tp:taxon-name><tp:taxon-name-part taxon-name-part-type="family">Tephritidae</tp:taxon-name-part></tp:taxon-name>).</article-title><source>Oriental Insects</source><volume>39</volume>: <fpage>371</fpage>–<lpage>433</lpage>. <ext-link xlink:type="simple" ext-link-type="doi" xlink:href="10.1080/00305316.2005.10417450">https://doi.org/10.1080/00305316.2005.10417450</ext-link></mixed-citation></ref><ref id="B11"><mixed-citation xmlns:xlink="http://www.w3.org/1999/xlink" xlink:type="simple"><person-group><name name-style="western"><surname>Hardy</surname><given-names>DE</given-names></name><name name-style="western"><surname>Drew</surname><given-names>RAI</given-names></name></person-group> (<year>1996</year>) <article-title>Review of the Australian <tp:taxon-name><tp:taxon-name-part taxon-name-part-type="tribe">Tephritini</tp:taxon-name-part></tp:taxon-name> (<tp:taxon-name><tp:taxon-name-part taxon-name-part-type="order">Diptera</tp:taxon-name-part></tp:taxon-name>: <tp:taxon-name><tp:taxon-name-part taxon-name-part-type="family">Tephritidae</tp:taxon-name-part></tp:taxon-name>).</article-title><source>Invertebrate Taxonomy</source><volume>10</volume>(<issue>2</issue>): <fpage>213</fpage>–<lpage>405</lpage>. <ext-link xlink:type="simple" ext-link-type="doi" xlink:href="10.1071/IT9960213">https://doi.org/10.1071/IT9960213</ext-link></mixed-citation></ref></ref-list></tp:taxon-treatment>
