# Supplementary material for: Taxonomic notes on the genus Campiglossa Rondani (Diptera, Tephritidae, Tephritinae, Tephritini) in India, with description of three new species
Source: Zookeys. 2020 Oct 22;977:75–100. doi: 10.3897/zookeys.977.57875 (PMC7596020; doi:10.3897/zookeys.977.57875)
Supplement: XML Treatment for Campiglossa cribellata [file zookeys.977.57875-treatment7.xml]

<!DOCTYPE tp:taxon-treatment
  PUBLIC "-//TaxonX//DTD Taxonomic Treatment Publishing DTD v0 20100105//EN" "tax-treatment-NSO.dtd">
<tp:taxon-treatment xmlns:tp="http://www.plazi.org/taxpub"><tp:treatment-meta><kwd-group><label>Taxon classification</label><kwd><named-content xmlns:xlink="http://www.w3.org/1999/xlink" content-type="kingdom">Animalia</named-content></kwd><kwd><named-content xmlns:xlink="http://www.w3.org/1999/xlink" content-type="order">Diptera</named-content></kwd><kwd><named-content xmlns:xlink="http://www.w3.org/1999/xlink" content-type="family">Tephritidae</named-content></kwd></kwd-group><mixed-citation publication-type="journal"><person-group><name><surname>David</surname><given-names>Karamankodu Jacob</given-names></name><name><surname>Hancock</surname><given-names>David Lawrence</given-names></name><name><surname>Salini</surname><given-names>Santhamma</given-names></name><name><surname>Gracy</surname><given-names>Ramasamy Gandhi</given-names></name><name><surname>Sachin</surname><given-names>Kandiyil</given-names></name></person-group><article-title>Taxonomic notes on the genus <italic><tp:taxon-name><tp:taxon-name-part taxon-name-part-type="genus" reg="Campiglossa">Campiglossa</tp:taxon-name-part></tp:taxon-name></italic> Rondani (<tp:taxon-name><tp:taxon-name-part taxon-name-part-type="order">Diptera</tp:taxon-name-part></tp:taxon-name>, <tp:taxon-name><tp:taxon-name-part taxon-name-part-type="family">Tephritidae</tp:taxon-name-part></tp:taxon-name>, <tp:taxon-name><tp:taxon-name-part taxon-name-part-type="subfamily">Tephritinae</tp:taxon-name-part></tp:taxon-name>, <tp:taxon-name><tp:taxon-name-part taxon-name-part-type="tribe">Tephritini</tp:taxon-name-part></tp:taxon-name>) in India, with description of three new species</article-title><source>Zookeys</source><day>22</day><month>10</month><year>2020</year><volume>977</volume><fpage>75</fpage><lpage>100</lpage><pub-id pub-id-type="doi">10.3897/zookeys.977.57875</pub-id></mixed-citation></tp:treatment-meta><tp:nomenclature><tp:taxon-name><object-id xmlns:xlink="http://www.w3.org/1999/xlink" content-type="arpha" xlink:type="simple">FCF3DD85-7E0B-5C50-8CF1-7DD6377B01A0</object-id>
            <tp:taxon-name-part taxon-name-part-type="genus" reg="Campiglossa">Campiglossa</tp:taxon-name-part>
            <tp:taxon-name-part taxon-name-part-type="species" reg="cribellata">cribellata</tp:taxon-name-part>
          </tp:taxon-name><tp:taxon-authority>Bezzi, 1913</tp:taxon-authority><tp:nomenclature-citation-list><tp:nomenclature-citation><tp:taxon-name>
                <tp:taxon-name-part taxon-name-part-type="genus" reg="Campiglossa">Campiglossa</tp:taxon-name-part> <tp:taxon-name-part taxon-name-part-type="species" reg="cribellata">cribellata</tp:taxon-name-part></tp:taxon-name><comment>Bezzi, 1913: 161. Type locality: Kurseong, E. Himalayas, West Bengal, India.</comment></tp:nomenclature-citation></tp:nomenclature-citation-list></tp:nomenclature><tp:treatment-sec sec-type="remarks" id="SECID0ECCBG"><title>Remarks.</title><p>This species belongs in the <italic><tp:taxon-name><tp:taxon-name-part taxon-name-part-type="genus" reg="Tephritis"/><tp:taxon-name-part taxon-name-part-type="species" reg="irrorata">irrorata</tp:taxon-name-part></tp:taxon-name></italic> group and was illustrated by <xref ref-type="bibr" rid="B4">Bezzi (1913)</xref> and <xref ref-type="bibr" rid="B13">Kapoor (1993)</xref>. It is known only from the eastern Himalayas in India and Nepal (<xref ref-type="bibr" rid="B4">Bezzi 1913</xref>; <xref ref-type="bibr" rid="B15">Kapoor et al. 1979b</xref>). The host plant is unknown. The holotype, deposited in <named-content xmlns:xlink="http://www.w3.org/1999/xlink" content-type="dwc:institutional_code" xlink:type="simple">ZSI</named-content>, is damaged (Banerjee, D; <tp:taxon-name><tp:taxon-name-part taxon-name-part-type="order">Diptera</tp:taxon-name-part></tp:taxon-name> Section, <named-content xmlns:xlink="http://www.w3.org/1999/xlink" content-type="dwc:institutional_code" xlink:type="simple">ZSI</named-content>, pers. comm.) and was not available on loan; hence, a detailed diagnosis and redescription are not included here.</p></tp:treatment-sec><ref-list><ref id="B4"><mixed-citation xmlns:xlink="http://www.w3.org/1999/xlink" xlink:type="simple"><person-group><name name-style="western"><surname>Bezzi</surname><given-names>M</given-names></name></person-group> (<year>1913</year>) <article-title>Indian trypaneids (fruit-flies) in the collection of the Indian Museum, Calcutta.</article-title><source>Memoirs of the Indian Museum</source><volume>3</volume>: <fpage>53</fpage>–<lpage>175</lpage>.</mixed-citation></ref><ref id="B13"><mixed-citation xmlns:xlink="http://www.w3.org/1999/xlink" xlink:type="simple"><person-group><name name-style="western"><surname>Kapoor</surname><given-names>VC</given-names></name></person-group> (<year>1993</year>) Indian Fruit Flies (<tp:taxon-name><tp:taxon-name-part taxon-name-part-type="class">Insecta</tp:taxon-name-part></tp:taxon-name>: <tp:taxon-name><tp:taxon-name-part taxon-name-part-type="order">Diptera</tp:taxon-name-part></tp:taxon-name>: <tp:taxon-name><tp:taxon-name-part taxon-name-part-type="family">Tephritidae</tp:taxon-name-part></tp:taxon-name>). International Science Publisher, New York, viii + 228 pp.</mixed-citation></ref><ref id="B15"><mixed-citation xmlns:xlink="http://www.w3.org/1999/xlink" xlink:type="simple"><person-group><name name-style="western"><surname>Kapoor</surname><given-names>VC</given-names></name><name name-style="western"><surname>Malla</surname><given-names>YK</given-names></name><name name-style="western"><surname>Ghosh</surname><given-names>K</given-names></name></person-group> (<year>1979b</year>) <article-title>On a collection of fruit flies (<tp:taxon-name><tp:taxon-name-part taxon-name-part-type="order">Diptera</tp:taxon-name-part></tp:taxon-name>: <tp:taxon-name><tp:taxon-name-part taxon-name-part-type="family">Tephritidae</tp:taxon-name-part></tp:taxon-name>) from Kathmandu Valley, Nepal.</article-title><source>Oriental Insects</source><volume>13</volume>(<issue>1-2</issue>): <fpage>81</fpage>–<lpage>85</lpage>. <ext-link xlink:type="simple" ext-link-type="doi" xlink:href="10.1080/00305316.1979.10433545">https://doi.org/10.1080/00305316.1979.10433545</ext-link></mixed-citation></ref></ref-list></tp:taxon-treatment>
