# Supplementary material for: Taxonomic notes on the genus Campiglossa Rondani (Diptera, Tephritidae, Tephritinae, Tephritini) in India, with description of three new species
Source: Zookeys. 2020 Oct 22;977:75–100. doi: 10.3897/zookeys.977.57875 (PMC7596020; doi:10.3897/zookeys.977.57875)
Supplement: XML Treatment for Campiglossa producta [file zookeys.977.57875-treatment10.xml]

<!DOCTYPE tp:taxon-treatment
  PUBLIC "-//TaxonX//DTD Taxonomic Treatment Publishing DTD v0 20100105//EN" "tax-treatment-NSO.dtd">
<tp:taxon-treatment xmlns:tp="http://www.plazi.org/taxpub"><tp:treatment-meta><kwd-group><label>Taxon classification</label><kwd><named-content xmlns:xlink="http://www.w3.org/1999/xlink" content-type="kingdom">Animalia</named-content></kwd><kwd><named-content xmlns:xlink="http://www.w3.org/1999/xlink" content-type="order">Diptera</named-content></kwd><kwd><named-content xmlns:xlink="http://www.w3.org/1999/xlink" content-type="family">Tephritidae</named-content></kwd></kwd-group><mixed-citation publication-type="journal"><person-group><name><surname>David</surname><given-names>Karamankodu Jacob</given-names></name><name><surname>Hancock</surname><given-names>David Lawrence</given-names></name><name><surname>Salini</surname><given-names>Santhamma</given-names></name><name><surname>Gracy</surname><given-names>Ramasamy Gandhi</given-names></name><name><surname>Sachin</surname><given-names>Kandiyil</given-names></name></person-group><article-title>Taxonomic notes on the genus <italic><tp:taxon-name><tp:taxon-name-part taxon-name-part-type="genus" reg="Campiglossa">Campiglossa</tp:taxon-name-part></tp:taxon-name></italic> Rondani (<tp:taxon-name><tp:taxon-name-part taxon-name-part-type="order">Diptera</tp:taxon-name-part></tp:taxon-name>, <tp:taxon-name><tp:taxon-name-part taxon-name-part-type="family">Tephritidae</tp:taxon-name-part></tp:taxon-name>, <tp:taxon-name><tp:taxon-name-part taxon-name-part-type="subfamily">Tephritinae</tp:taxon-name-part></tp:taxon-name>, <tp:taxon-name><tp:taxon-name-part taxon-name-part-type="tribe">Tephritini</tp:taxon-name-part></tp:taxon-name>) in India, with description of three new species</article-title><source>Zookeys</source><day>22</day><month>10</month><year>2020</year><volume>977</volume><fpage>75</fpage><lpage>100</lpage><pub-id pub-id-type="doi">10.3897/zookeys.977.57875</pub-id></mixed-citation></tp:treatment-meta><tp:nomenclature><tp:taxon-name><object-id xmlns:xlink="http://www.w3.org/1999/xlink" content-type="arpha" xlink:type="simple">7456A11B-A2B9-57BC-9B60-62C3CD4614DA</object-id>
            <tp:taxon-name-part taxon-name-part-type="genus" reg="Campiglossa">Campiglossa</tp:taxon-name-part>
            <tp:taxon-name-part taxon-name-part-type="species" reg="producta">producta</tp:taxon-name-part>
          </tp:taxon-name><tp:taxon-authority>(Loew, 1844)</tp:taxon-authority><tp:nomenclature-citation-list><tp:nomenclature-citation><tp:taxon-name>
                <tp:taxon-name-part taxon-name-part-type="genus" reg="Trypeta">Trypeta</tp:taxon-name-part> <tp:taxon-name-part taxon-name-part-type="species" reg="producta">producta</tp:taxon-name-part></tp:taxon-name><comment>Loew, 1844: 399. Type locality: Turkey.</comment></tp:nomenclature-citation></tp:nomenclature-citation-list></tp:nomenclature><tp:treatment-sec sec-type="remarks" id="SECID0EMOBG"><title>Remarks.</title><p>This species was recorded from India by <xref ref-type="bibr" rid="B9">Hancock and McGuire (2002)</xref>, based on two males and two females from Gulmarg, Kashmir. However, given the complexity of this group, additional material is required for confirmation. Elsewhere, it is widespread from Western Europe to Central Asia, including Afghanistan (<xref ref-type="bibr" rid="B2">Agarwal and Sueyoshi 2005</xref>).</p></tp:treatment-sec><ref-list><ref id="B9"><mixed-citation xmlns:xlink="http://www.w3.org/1999/xlink" xlink:type="simple"><person-group><name name-style="western"><surname>Hancock</surname><given-names>DL</given-names></name><name name-style="western"><surname>McGuire</surname><given-names>DJ</given-names></name></person-group> (<year>2002</year>) <article-title>New species and records of non-dacine fruit flies (<tp:taxon-name><tp:taxon-name-part taxon-name-part-type="class">Insecta</tp:taxon-name-part></tp:taxon-name>: <tp:taxon-name><tp:taxon-name-part taxon-name-part-type="order">Diptera</tp:taxon-name-part></tp:taxon-name>: <tp:taxon-name><tp:taxon-name-part taxon-name-part-type="family">Tephritidae</tp:taxon-name-part></tp:taxon-name>) from South and South-east Asia.</article-title><source>Steenstrupia</source><volume>27</volume>(<issue>1</issue>): <fpage>1</fpage>–<lpage>17</lpage>.</mixed-citation></ref><ref id="B2"><mixed-citation xmlns:xlink="http://www.w3.org/1999/xlink" xlink:type="simple"><person-group><name name-style="western"><surname>Agarwal</surname><given-names>ML</given-names></name><name name-style="western"><surname>Sueyoshi</surname><given-names>M</given-names></name></person-group> (<year>2005</year>) <article-title>Catalogue of Indian fruit flies (<tp:taxon-name><tp:taxon-name-part taxon-name-part-type="order">Diptera</tp:taxon-name-part></tp:taxon-name>: <tp:taxon-name><tp:taxon-name-part taxon-name-part-type="family">Tephritidae</tp:taxon-name-part></tp:taxon-name>).</article-title><source>Oriental Insects</source><volume>39</volume>: <fpage>371</fpage>–<lpage>433</lpage>. <ext-link xlink:type="simple" ext-link-type="doi" xlink:href="10.1080/00305316.2005.10417450">https://doi.org/10.1080/00305316.2005.10417450</ext-link></mixed-citation></ref></ref-list></tp:taxon-treatment>
